# Supplementary material for: A Genome-Wide Analysis of the Pentatricopeptide Repeat Protein Gene Family in Two Kiwifruit Species with an Emphasis on the Role of RNA Editing in Pathogen Stress
Source: Int J Mol Sci. 2023 Sep 5;24(18):13700. doi: 10.3390/ijms241813700 (PMC10530749; doi:10.3390/ijms241813700)
Supplement: Supplementary file 1 [file ijms-24-13700-s001.zip]

Archive with 2 entries (2 files):
- Supplementary.xlsx
- SupplementaryFigures.pdf
