# Supplementary material for: A Genome-Wide Analysis of the Pentatricopeptide Repeat Protein Gene Family in Two Kiwifruit Species with an Emphasis on the Role of RNA Editing in Pathogen Stress
Source: Int J Mol Sci. 2023 Sep 5;24(18):13700. doi: 10.3390/ijms241813700 (PMC10530749; doi:10.3390/ijms241813700)
Supplement: Supplementary file 1 [file ijms-24-13700-s001.zip › Supplementary.xlsx]

## Sheet: S1
Table S1. Detailed information for blastP searching of PPR genes in the Actinidia chinensis genome.
Query	Subject	Identity	Alignment length	Start of alignment in query	End of alignment in query	Start of alignment in subject	End of alignment in subject	E value
P0C8Q8|PP394_ARATH	Actinidia00086.t1	58.269	647	39	685	114	756	0
Q9M9R6|PPR43_ARATH	Actinidia00139.t1	58.08	427	99	509	3	429	0
Q9M9R6|PPR43_ARATH	Actinidia00139.t1	27.804	428	59	464	121	484	2.98e-45
Q9M9R6|PPR43_ARATH	Actinidia00139.t1	30.851	282	300	518	41	321	1.35e-39
Q9ZUE9|PP149_ARATH	Actinidia00227.t1	54.214	439	82	515	7	445	3.11e-167
Q9FI80|PP425_ARATH	Actinidia00245.t1	63.525	573	26	597	20	575	0
Q9LYZ9|PP362_ARATH	Actinidia00395.t1	66.827	208	610	817	88	295	6.06e-99
Q9LYZ9|PP362_ARATH	Actinidia00395.t1	30.723	166	296	461	89	254	3.17e-27
Q9LYZ9|PP362_ARATH	Actinidia00395.t1	26.887	212	243	454	73	280	1.75e-24
Q9LYZ9|PP362_ARATH	Actinidia00395.t1	29.018	224	350	569	53	257	7.68e-24
Q9LYZ9|PP362_ARATH	Actinidia00395.t1	25.641	273	260	531	20	254	9.46e-23
Q9LYZ9|PP362_ARATH	Actinidia00395.t1	24.908	273	453	722	16	269	1.46e-22
Q9LYZ9|PP362_ARATH	Actinidia00395.t1	33.333	141	430	570	83	223	9.42e-22
Q9LYZ9|PP362_ARATH	Actinidia00395.t1	26.111	180	161	340	95	273	4.09e-19
Q9LYZ9|PP362_ARATH	Actinidia00395.t1	24.219	128	661	788	70	196	5.18e-09
Q9SS97|PP205_ARATH	Actinidia00477.t1	31.599	538	112	649	1	510	3.02e-105
Q9SS97|PP205_ARATH	Actinidia00477.t1	26.439	469	12	476	3	438	1.17e-51
Q9SS97|PP205_ARATH	Actinidia00477.t1	27.562	283	1	283	93	374	1.67e-33
Q3E6Q1|PPR32_ARATH	Actinidia00616.t1	33.721	602	68	667	30	631	4.59e-119
Q3E6Q1|PPR32_ARATH	Actinidia00616.t1	26.971	482	167	641	28	498	2.41e-58
Q3E6Q1|PPR32_ARATH	Actinidia00616.t1	25.646	503	54	548	117	616	6.23e-50
Q9S733|PP196_ARATH	Actinidia00669.t1	46.926	309	6	307	5	305	7.9e-90
P0C043|PP318_ARATH	Actinidia00858.t1	55.876	451	11	460	5	454	0
P0C043|PP318_ARATH	Actinidia00858.t1	27.2	125	1	125	275	395	7.76e-06
Q9LUD6|PP230_ARATH	Actinidia00869.t1	53.143	350	54	403	51	378	2.52e-133
Q9SS81|PP221_ARATH	Actinidia01117.t1	58.02	586	1	585	1	586	0
Q9SS81|PP221_ARATH	Actinidia01117.t1	28.831	385	306	687	94	477	7.12e-39
Q9SS81|PP221_ARATH	Actinidia01117.t1	27.019	322	365	684	84	404	1.19e-35
Q9SS81|PP221_ARATH	Actinidia01117.t1	28.507	221	466	684	80	300	1.03e-28
Q9SS81|PP221_ARATH	Actinidia01117.t1	26.51	298	83	342	295	587	2.38e-23
Q9SJZ3|PP169_ARATH	Actinidia01274.t1	42.097	601	60	659	1	534	3.5e-168
Q9SJZ3|PP169_ARATH	Actinidia01274.t1	30.153	262	52	311	168	420	1.02e-31
Q9LVD3|PP434_ARATH	Actinidia01285.t1	40.73	1068	6	962	13	1073	0
Q9LVD3|PP434_ARATH	Actinidia01285.t1	27.414	839	137	967	252	933	2.71e-76
Q9LVD3|PP434_ARATH	Actinidia01285.t1	22.757	914	38	860	190	1080	1.05e-38
O64705|PP184_ARATH	Actinidia01294.t1	54.89	501	123	619	1	499	0
O64705|PP184_ARATH	Actinidia01294.t1	33.918	342	71	409	51	391	1.96e-57
O64624|PP163_ARATH	Actinidia01299.t1	63.538	831	1	822	1	801	0
Q9C6T2|PPR68_ARATH	Actinidia01332.t1	58.609	604	1	603	1	602	0
Q9SAD9|PPR40_ARATH	Actinidia01363.t1	56.504	246	270	515	1	245	2.85e-95
Q9SAD9|PPR40_ARATH	Actinidia01363.t1	29.437	231	60	290	2	230	1.76e-26
Q9SAD9|PPR40_ARATH	Actinidia01363.t1	29.386	228	167	394	4	229	2.29e-26
Q9SAD9|PPR40_ARATH	Actinidia01363.t1	24.887	221	11	228	23	242	5.92e-19
Q9SAD9|PPR40_ARATH	Actinidia01363.t1	23.626	182	10	191	56	237	1.91e-16
Q9SAD9|PPR40_ARATH	Actinidia01363.t1	26.667	105	9	113	125	229	0.000372
Q9FH87|PP447_ARATH	Actinidia01390.t1	63.456	654	8	636	1	653	0
Q3E6Q1|PPR32_ARATH	Actinidia01524.t1	65.177	761	30	790	45	805	0
Q9FJY7|PP449_ARATH	Actinidia01624.t1	41.653	593	29	620	237	827	4.45e-171
Q9SY69|PPR29_ARATH	Actinidia01627.t1	52.769	307	307	613	1	302	6.89e-114
Q9SY69|PPR29_ARATH	Actinidia01627.t1	25.185	135	182	308	53	186	1.71e-09
Q9SY69|PPR29_ARATH	Actinidia01627.t1	22.816	206	182	347	93	294	1e-07
Q9LSB8|PP235_ARATH	Actinidia01734.t1	56.418	670	20	679	32	699	0
Q9SSR4|PPR77_ARATH	Actinidia01760.t1	47.926	651	1	646	1	584	0
Q9SSR4|PPR77_ARATH	Actinidia01760.t1	26.462	359	167	518	274	621	4.69e-33
Q9SSR4|PPR77_ARATH	Actinidia01760.t1	22.642	530	341	814	92	603	6.48e-29
Q9SSR4|PPR77_ARATH	Actinidia01760.t1	23.485	396	372	759	55	431	2.58e-27
Q9M9E2|PPR45_ARATH	Actinidia01778.t1	67.589	867	1	866	1	863	0
P93011|PP182_ARATH	Actinidia01881.t1	58.435	575	1	574	6	576	0
Q84JR3|PP334_ARATH	Actinidia01885.t1	56.513	476	17	489	30	504	0
Q9LS72|PP261_ARATH	Actinidia01961.t1	62.351	587	1	587	2	586	0
Q9LUJ2|PP249_ARATH	Actinidia01971.t1	34.77	696	37	715	50	738	2.8e-138
Q8GWE0|PP314_ARATH	Actinidia02289.t1	70.789	558	139	695	20	576	0
Q9FJY7|PP449_ARATH	Actinidia02456.t1	42.222	495	21	514	18	508	5.74e-140
Q9LZP3|PP293_ARATH	Actinidia02637.t1	73.42	459	137	595	36	494	0
Q9ZVX5|PP156_ARATH	Actinidia03030.t1	48.454	194	544	736	2	195	2.92e-58
Q9ZVX5|PP156_ARATH	Actinidia03030.t1	24.111	253	411	663	9	215	2.2e-22
Q9ZVX5|PP156_ARATH	Actinidia03030.t1	27.347	245	262	501	1	227	1.24e-20
Q9ZVX5|PP156_ARATH	Actinidia03030.t1	25.877	228	116	320	3	222	1.22e-19
Q9ZVX5|PP156_ARATH	Actinidia03030.t1	25.523	239	191	428	1	224	2.08e-17
Q9ZVX5|PP156_ARATH	Actinidia03030.t1	24.454	229	238	466	12	227	3.91e-16
Q6NKW7|PP164_ARATH	Actinidia03250.t1	50.24	625	59	683	46	670	0
Q9C9I3|PP115_ARATH	Actinidia03522.t1	64.83	617	68	684	2	617	0
Q9C9H9|PP114_ARATH	Actinidia03531.t1	51.591	723	28	745	36	755	0
Q9LUD6|PP230_ARATH	Actinidia03646.t1	57.835	351	48	398	45	395	2.27e-152
Q0WMY5|PP365_ARATH	Actinidia03844.t3	71.599	838	77	911	113	936	0
Q9FNG8|PP366_ARATH	Actinidia03863.t1	54.336	738	215	933	1	738	0
Q9FNG8|PP366_ARATH	Actinidia03863.t1	27.318	399	92	478	378	739	6.45e-42
Q9FNG8|PP366_ARATH	Actinidia03863.t1	26.023	342	704	1009	1	339	5.23e-30
Q9FNG8|PP366_ARATH	Actinidia03863.t1	18.927	634	397	992	9	588	5.87e-08
Q9FNG8|PP366_ARATH	Actinidia03863.t1	25.676	148	880	1024	509	647	2.08e-05
Q9FNG8|PP366_ARATH	Actinidia03863.t1	30.952	84	212	294	682	765	3.1e-05
Q9LIE7|PP246_ARATH	Actinidia03867.t1	58.883	788	37	813	10	759	0
Q9SKU6|PP166_ARATH	Actinidia03955.t1	44.934	454	20	469	22	475	6.76e-137
Q9FNG8|PP366_ARATH	Actinidia03971.t1	55.113	929	121	1030	30	958	0
Q9LIE7|PP246_ARATH	Actinidia03975.t1	59.927	549	266	813	16	528	0
Q9LIE7|PP246_ARATH	Actinidia03975.t1	22.811	491	45	514	9	434	3.7e-27
Q9SX45|PPR75_ARATH	Actinidia04082.t1	51.803	527	67	593	39	562	0
Q9SS83|PP220_ARATH	Actinidia04338.t1	34.642	713	251	963	71	779	1.4e-134
Q9SS83|PP220_ARATH	Actinidia04338.t1	26.171	619	73	639	48	662	1.3e-65
Q9SS83|PP220_ARATH	Actinidia04338.t1	22.715	722	149	833	35	752	3.67e-61
Q9SS83|PP220_ARATH	Actinidia04338.t1	26.102	590	328	916	47	631	1.66e-60
Q9SS83|PP220_ARATH	Actinidia04338.t1	29.002	431	427	856	45	471	3.16e-48
Q9SS83|PP220_ARATH	Actinidia04338.t1	25	452	76	489	264	714	3.07e-35
Q9SS83|PP220_ARATH	Actinidia04338.t1	24.661	369	73	402	362	729	9.16e-25
O81028|PP171_ARATH	Actinidia04364.t1	44.667	750	62	797	79	796	0
Q94B59|PP372_ARATH	Actinidia04405.t1	62.396	359	48	403	56	411	5.59e-163
Q9CAN5|PPR98_ARATH	Actinidia04470.t1	39.928	556	46	600	57	577	2.05e-147
Q9CAN5|PPR98_ARATH	Actinidia04470.t1	29.778	450	7	449	121	566	1.31e-68
Q9CAN5|PPR98_ARATH	Actinidia04470.t1	27.872	470	26	493	106	575	3.92e-64
Q9CAN5|PPR98_ARATH	Actinidia04470.t1	27.586	464	149	611	55	514	3.84e-57
Q9CAN5|PPR98_ARATH	Actinidia04470.t1	26.168	214	44	257	371	584	3.63e-16
Q9CAN5|PPR98_ARATH	Actinidia04470.t1	21.667	180	427	605	53	232	9.69e-08
Q9LQ14|PPR96_ARATH	Actinidia04473.t1	41.571	522	61	581	18	504	1.28e-146
Q9LQ14|PPR96_ARATH	Actinidia04473.t1	29.581	453	166	617	18	470	4.02e-68
Q9LQ14|PPR96_ARATH	Actinidia04473.t1	30.26	423	23	441	82	504	1.18e-66
Q9LQ14|PPR96_ARATH	Actinidia04473.t1	28.537	417	60	475	87	503	4.26e-64
Q9LQ14|PPR96_ARATH	Actinidia04473.t1	27.887	355	267	619	15	368	7.79e-47
Q9LQ14|PPR96_ARATH	Actinidia04473.t1	27.419	186	445	629	17	202	2.18e-16
Q9LQ14|PPR96_ARATH	Actinidia04473.t1	24.171	211	60	270	298	508	3.91e-16
Q9ASZ8|PPR37_ARATH	Actinidia04474.t1	39.121	455	152	606	1	455	2.77e-111
Q9ASZ8|PPR37_ARATH	Actinidia04474.t1	28.145	469	55	523	9	473	5.06e-69
Q9ASZ8|PPR37_ARATH	Actinidia04474.t1	29.444	360	257	615	1	325	2.19e-52
Q9ASZ8|PPR37_ARATH	Actinidia04474.t1	22.807	228	54	281	218	445	9.76e-22
P0C7Q7|PPR38_ARATH	Actinidia04475.t1	38.966	580	16	588	9	586	2.52e-153
P0C7Q7|PPR38_ARATH	Actinidia04475.t1	26.979	341	113	453	251	591	5.03e-49
P0C7Q7|PPR38_ARATH	Actinidia04475.t1	24.762	315	2	313	287	591	1.36e-31
Q9SIT7|PP151_ARATH	Actinidia04490.t1	33.611	360	275	634	6	288	1.01e-57
Q9SIT7|PP151_ARATH	Actinidia04490.t1	25	268	42	295	6	265	1.5e-18
Q9SIT7|PP151_ARATH	Actinidia04490.t1	31.522	92	269	360	30	121	4.5e-10
Q9SF38|PP222_ARATH	Actinidia04698.t1	60.809	717	60	775	41	667	0
Q9FLJ4|PP440_ARATH	Actinidia04871.t1	46.523	604	48	638	46	648	0
Q9FLJ4|PP440_ARATH	Actinidia04871.t1	30.933	375	267	641	129	498	4.27e-57
Q9FLJ4|PP440_ARATH	Actinidia04871.t1	28.431	408	135	539	269	654	3.21e-48
Q9FLJ4|PP440_ARATH	Actinidia04871.t1	29.154	319	134	436	338	656	3.43e-32
Q9CA73|PP119_ARATH	Actinidia04872.t1	42.857	280	122	391	1	246	2.53e-71
Q9CA73|PP119_ARATH	Actinidia04872.t1	24.26	169	39	187	21	183	7.02e-07
Q9SN85|PP267_ARATH	Actinidia04890.t1	61.368	585	7	591	56	603	0
Q9CA58|PP120_ARATH	Actinidia04897.t1	62.968	694	26	719	1	694	0
Q9SHZ8|PP168_ARATH	Actinidia04902.t1	62.841	697	1	697	16	706	0
Q9SSF9|PP123_ARATH	Actinidia04930.t1	78.253	538	282	819	11	548	0
Q9S7Q2|PP124_ARATH	Actinidia04949.t1	70.673	832	41	862	38	860	0
Q9S7R4|PP125_ARATH	Actinidia04954.t1	70.626	463	20	482	24	479	0
Q8GYL7|PP361_ARATH	Actinidia05278.t1	53.194	861	1	851	1	838	0
Q9ZUT5|PP191_ARATH	Actinidia05283.t1	58.259	563	127	657	27	589	0
Q9LFF1|PP281_ARATH	Actinidia05301.t1	58.072	446	307	752	134	541	0
Q9LFF1|PP281_ARATH	Actinidia05301.t1	30.889	641	1	641	1	535	4.34e-92
Q9SS81|PP221_ARATH	Actinidia05343.t1	42.105	266	318	583	3	237	1.05e-62
Q9SS81|PP221_ARATH	Actinidia05343.t1	30.085	236	210	440	1	234	2.46e-30
Q9SS81|PP221_ARATH	Actinidia05343.t1	28.571	231	455	681	1	230	3.42e-21
Q9SS81|PP221_ARATH	Actinidia05343.t1	23.711	194	116	305	46	238	9e-15
Q9SS81|PP221_ARATH	Actinidia05343.t1	23.387	248	109	350	5	249	2.12e-14
Q9SS81|PP221_ARATH	Actinidia05344.t1	38.174	241	1	241	1	166	4.69e-41
Q9SS81|PP221_ARATH	Actinidia05344.t1	27.044	159	468	626	25	166	3.35e-12
Q9SS81|PP221_ARATH	Actinidia05344.t1	31.193	109	411	519	61	164	5.64e-09
Q9SS81|PP221_ARATH	Actinidia05344.t1	27.536	138	214	339	36	158	7.23e-08
Q9SS81|PP221_ARATH	Actinidia05344.t1	26.596	94	594	687	69	157	6.73e-07
Q9SS81|PP221_ARATH	Actinidia05344.t1	27.103	107	206	312	66	166	4.03e-06
Q9SS81|PP221_ARATH	Actinidia05344.t1	28.125	96	555	649	64	154	0.000175
Q9SS81|PP221_ARATH	Actinidia05344.t1	31.034	87	356	442	76	157	0.000382
Q9CAY1|PP223_ARATH	Actinidia05418.t1	46.988	249	145	393	50	251	1.28e-69
Q9CAY1|PP223_ARATH	Actinidia05418.t1	29.851	201	242	436	46	226	1.51e-19
Q9CAY1|PP223_ARATH	Actinidia05418.t1	22.932	266	24	286	29	245	4.48e-14
Q9SJN2|PP187_ARATH	Actinidia05428.t1	54.61	423	19	440	18	438	1.58e-170
Q9SJN2|PP187_ARATH	Actinidia05428.t1	24.324	259	231	488	158	381	1.23e-16
Q9SJN2|PP187_ARATH	Actinidia05428.t1	23.618	199	292	490	149	313	8.76e-09
O49558|PP331_ARATH	Actinidia05532.t1	36.327	501	28	528	25	517	2.04e-106
Q9LK57|PP226_ARATH	Actinidia05549.t1	47.139	367	23	388	13	379	6.05e-114
Q9LK57|PP226_ARATH	Actinidia05549.t1	23.529	187	211	393	61	244	1.63e-06
Q9LG23|PPR82_ARATH	Actinidia05551.t1	51.596	376	1	376	1	359	2.55e-129
Q84JR3|PP334_ARATH	Actinidia05625.t1	57.563	476	16	489	30	504	0
P93011|PP182_ARATH	Actinidia05635.t1	50.15	333	1	333	6	282	2.19e-106
P93011|PP182_ARATH	Actinidia05635.t1	24.407	295	97	391	4	269	3.85e-25
Q9SVP7|PP307_ARATH	Actinidia05652.t1	38.04	857	208	1064	77	933	0
Q9SVP7|PP307_ARATH	Actinidia05652.t1	29.009	686	90	767	62	739	2.42e-89
Q9SVP7|PP307_ARATH	Actinidia05652.t1	29.966	584	291	874	59	640	3.5e-85
Q9FNL2|PP418_ARATH	Actinidia05655.t1	62.366	465	7	470	1	465	0
Q9LN69|PPR50_ARATH	Actinidia05689.t1	42.045	528	8	530	3	454	4.03e-136
Q9LN69|PPR50_ARATH	Actinidia05689.t1	23.611	288	333	608	157	410	1.86e-25
Q9LN69|PPR50_ARATH	Actinidia05689.t1	32.857	140	717	856	235	374	2.96e-21
Q9LN69|PPR50_ARATH	Actinidia05689.t1	25.172	290	567	855	193	431	1.34e-20
Q9LN69|PPR50_ARATH	Actinidia05689.t1	23.397	312	373	666	101	398	3.97e-20
Q9LN69|PPR50_ARATH	Actinidia05689.t1	22.222	288	578	856	140	409	8.11e-14
Q9SR82|PP219_ARATH	Actinidia05748.t1	54.142	676	7	680	3	672	0
Q8LPS6|PPR3_ARATH	Actinidia05776.t1	61.739	460	65	524	3	462	0
Q9LFC5|PP360_ARATH	Actinidia05786.t1	27.484	644	120	726	33	672	8.22e-83
Q9LFC5|PP360_ARATH	Actinidia05786.t1	27.237	503	115	599	186	687	3.37e-58
Q9LFC5|PP360_ARATH	Actinidia05786.t1	27.475	404	324	727	98	499	1.87e-44
Q9LFC5|PP360_ARATH	Actinidia05786.t1	27.033	418	123	521	334	714	3.1e-44
Q9LFC5|PP360_ARATH	Actinidia05786.t1	27.796	313	109	420	425	718	1.89e-33
Q9SNB7|PP264_ARATH	Actinidia05956.t1	64.368	174	478	651	1	174	5.82e-84
Q9SNB7|PP264_ARATH	Actinidia05956.t1	28.226	124	185	303	14	132	1.44e-06
Q9FND8|PP409_ARATH	Actinidia06003.t1	53.362	461	123	582	1	459	4e-172
Q9LJI9|PP260_ARATH	Actinidia06065.t1	56.939	490	9	498	10	495	0
Q9SIT7|PP151_ARATH	Actinidia06131.t1	34.462	679	40	673	190	830	3.14e-143
Q9SIT7|PP151_ARATH	Actinidia06131.t1	29.967	604	13	570	66	622	2.12e-82
Q9SIT7|PP151_ARATH	Actinidia06131.t1	30.435	437	150	583	70	463	4.62e-58
Q9SIT7|PP151_ARATH	Actinidia06131.t1	28.972	214	384	587	60	262	2.47e-19
P0C7Q7|PPR38_ARATH	Actinidia06229.t1	43.446	534	70	602	69	602	5.8e-169
P0C7Q7|PPR38_ARATH	Actinidia06229.t1	25.547	411	54	464	159	569	3.32e-51
P0C7Q7|PPR38_ARATH	Actinidia06229.t1	27.665	394	72	465	212	605	6.34e-50
P0C7Q7|PPR38_ARATH	Actinidia06229.t1	27.737	274	349	586	68	341	2.81e-33
P0C7Q7|PPR38_ARATH	Actinidia06229.t1	24.901	253	68	320	348	600	3.22e-25
Q9ZQA1|PP188_ARATH	Actinidia06295.t1	39.858	424	44	463	342	758	6.5e-98
Q8L6Y3|PP396_ARATH	Actinidia06447.t1	50.086	579	10	569	7	582	0
Q8L6Y3|PP396_ARATH	Actinidia06447.t1	24.398	332	278	572	149	480	7.17e-25
Q9LU94|PP255_ARATH	Actinidia06453.t1	43.463	283	349	592	1	272	3.98e-65
Q9LU94|PP255_ARATH	Actinidia06453.t1	29.469	207	254	430	10	215	3.62e-17
Q9LU94|PP255_ARATH	Actinidia06453.t1	29.921	127	57	183	16	135	5.73e-14
Q9LU94|PP255_ARATH	Actinidia06453.t1	24.186	215	145	316	1	204	4.91e-10
Q9LU94|PP255_ARATH	Actinidia06453.t1	33.962	53	62	114	154	206	0.000786
O04491|PPR26_ARATH	Actinidia06485.t1	56.198	484	124	607	1	452	0
Q3E9N1|PP359_ARATH	Actinidia06555.t1	48.185	606	170	775	1	548	0
Q3E9N1|PP359_ARATH	Actinidia06555.t1	23.028	634	69	695	2	534	7.19e-42
Q3E9N1|PP359_ARATH	Actinidia06555.t1	22.857	350	47	353	84	429	2.08e-25
Q3E9N1|PP359_ARATH	Actinidia06555.t1	26.19	210	1	201	297	483	1.04e-09
Q9LS88|PP250_ARATH	Actinidia06778.t1	63.049	774	86	837	83	849	0
Q9FGR2|PP436_ARATH	Actinidia06870.t1	33.824	476	36	510	10	485	1.45e-101
Q9FGR2|PP436_ARATH	Actinidia06870.t1	20.43	186	35	215	282	464	6.64e-09
Q9SVP7|PP307_ARATH	Actinidia06906.t1	33.115	915	154	1064	27	904	7.65e-180
Q9SVP7|PP307_ARATH	Actinidia06906.t1	27.763	742	75	802	50	747	1.64e-84
Q9SVP7|PP307_ARATH	Actinidia06906.t1	25.199	627	251	874	22	611	4.43e-66
Q9SVP7|PP307_ARATH	Actinidia06906.t1	23.395	483	449	892	18	465	1.5e-34
Q9SVP7|PP307_ARATH	Actinidia06906.t1	31.875	160	647	806	14	173	6.23e-20
Q9SUD8|PP340_ARATH	Actinidia06968.t1	50.242	414	199	612	3	416	8.49e-142
Q9SUD8|PP340_ARATH	Actinidia06968.t1	29.396	364	141	502	50	411	2.35e-48
Q9SUD8|PP340_ARATH	Actinidia06968.t1	28.116	345	94	434	73	413	4.57e-36
Q9SUD8|PP340_ARATH	Actinidia06968.t1	29.719	249	422	668	14	262	4.27e-32
Q9SUD8|PP340_ARATH	Actinidia06968.t1	25.581	215	43	254	198	410	8.92e-17
Q9SUD8|PP340_ARATH	Actinidia06968.t1	30.12	166	515	678	2	159	9.08e-17
Q9SUD8|PP340_ARATH	Actinidia06968.t1	26.941	219	76	289	195	410	1.96e-16
Q0WN60|PPR48_ARATH	Actinidia06986.t1	37.484	787	59	841	178	940	1.88e-162
Q9T0D6|PP306_ARATH	Actinidia07034.t1	51.964	560	1	558	1	519	0
Q9T0D6|PP306_ARATH	Actinidia07034.t1	26.235	324	97	419	197	520	6.97e-42
Q9FJE6|PP437_ARATH	Actinidia07048.t1	55.088	855	44	897	34	886	0
Q9FJE6|PP437_ARATH	Actinidia07048.t1	26.316	741	99	838	247	897	3.59e-76
Q9FJE6|PP437_ARATH	Actinidia07048.t1	24.525	579	330	905	112	580	4.88e-52
Q9FJE6|PP437_ARATH	Actinidia07048.t1	27.696	408	187	594	527	898	1.57e-49
Q9FJE6|PP437_ARATH	Actinidia07048.t1	29	300	159	458	605	902	7.58e-29
Q9ZUW3|PP172_ARATH	Actinidia07235.t1	65	660	154	813	1	660	0
Q9ZUW3|PP172_ARATH	Actinidia07235.t1	30.648	509	54	553	2	502	1.77e-77
Q9ZUW3|PP172_ARATH	Actinidia07235.t1	29.268	369	40	406	89	452	3.14e-48
Q9ZUW3|PP172_ARATH	Actinidia07235.t1	24.229	227	46	269	294	520	9.8e-20
Q9LTV8|PP224_ARATH	Actinidia07257.t1	64.956	682	13	694	55	734	0
Q9SVP7|PP307_ARATH	Actinidia07385.t1	32.216	835	104	935	205	1037	1.89e-154
Q9SVP7|PP307_ARATH	Actinidia07385.t1	28.017	721	77	788	280	993	3.34e-89
Q9SVP7|PP307_ARATH	Actinidia07385.t1	28.902	519	286	803	184	702	7.1e-70
Q9SVP7|PP307_ARATH	Actinidia07385.t1	27.473	182	700	881	194	372	7.76e-12
Q3EDF8|PPR28_ARATH	Actinidia07466.t1	28.279	244	289	531	49	292	2.01e-39
Q3EDF8|PPR28_ARATH	Actinidia07466.t1	26.8	250	188	433	50	299	1.51e-35
Q3EDF8|PPR28_ARATH	Actinidia07466.t1	27.823	248	327	573	52	299	1.77e-33
Q3EDF8|PPR28_ARATH	Actinidia07466.t1	25.591	254	216	468	46	299	7.33e-33
Q3EDF8|PPR28_ARATH	Actinidia07466.t1	29.911	224	363	585	53	276	3.94e-32
Q3EDF8|PPR28_ARATH	Actinidia07466.t1	24.8	250	118	363	50	299	4.11e-28
Q3EDF8|PPR28_ARATH	Actinidia07466.t1	23.711	194	103	293	106	299	3.63e-20
Q3EDF8|PPR28_ARATH	Actinidia07466.t1	19.745	157	98	251	136	292	1.2e-11
Q9SQU6|PP216_ARATH	Actinidia07529.t1	74.55	444	31	468	47	487	0
O65543|PP343_ARATH	Actinidia07554.t1	50.097	515	102	610	1	509	0
O65543|PP343_ARATH	Actinidia07554.t1	24.234	359	28	373	132	477	3.75e-17
O49399|PP321_ARATH	Actinidia07655.t1	54.396	364	118	480	48	381	2.69e-139
O49399|PP321_ARATH	Actinidia07655.t1	23.651	241	234	472	1	205	5.39e-12
O49399|PP321_ARATH	Actinidia07655.t1	27.717	184	92	264	167	334	5.34e-11
O49399|PP321_ARATH	Actinidia07656.t1	48.157	434	49	424	2	433	5.06e-142
O49399|PP321_ARATH	Actinidia07656.t1	27.931	290	183	468	30	309	5.59e-25
O80647|PP195_ARATH	Actinidia07716.t1	50.694	576	2	571	29	603	0
O80647|PP195_ARATH	Actinidia07716.t1	30.936	737	120	836	50	748	1.18e-112
Q9FLZ9|PP405_ARATH	Actinidia07820.t1	48.847	477	32	503	36	483	3.09e-158
Q9FLZ9|PP405_ARATH	Actinidia07820.t1	35.609	542	131	671	39	548	3.07e-102
Q84J46|PP262_ARATH	Actinidia07826.t1	59.705	407	132	537	120	526	0
Q84J46|PP262_ARATH	Actinidia07826.t1	20.866	254	114	366	314	526	3.46e-10
Q9LS88|PP250_ARATH	Actinidia07831.t1	61.283	421	417	837	1	418	0
Q9LS88|PP250_ARATH	Actinidia07831.t1	23.697	422	245	664	9	387	1.05e-31
Q9LS88|PP250_ARATH	Actinidia07831.t1	19.94	336	254	583	86	415	2.04e-15
Q9LS88|PP250_ARATH	Actinidia07831.t1	19.164	287	186	443	88	374	1.77e-14
Q9ZVG8|PPR60_ARATH	Actinidia07837.t1	53.223	543	43	572	136	676	0
Q9FIT7|PP442_ARATH	Actinidia07859.t1	39.264	978	25	958	32	1005	0
Q9FIT7|PP442_ARATH	Actinidia07859.t1	28.803	618	349	965	160	733	1.05e-82
Q9FIT7|PP442_ARATH	Actinidia07859.t1	30.185	593	369	961	215	764	1.58e-82
Q9FIT7|PP442_ARATH	Actinidia07859.t1	25.542	646	146	741	363	1006	4.57e-65
Q9FIT7|PP442_ARATH	Actinidia07859.t1	22.481	387	100	473	651	1018	6.03e-19
Q9FIB2|PP373_ARATH	Actinidia07869.t1	66.523	929	62	986	1	923	0
Q9FIB2|PP373_ARATH	Actinidia07869.t1	29.01	717	23	725	65	768	1.87e-66
Q9FIB2|PP373_ARATH	Actinidia07869.t1	29.641	334	2	331	354	677	2.42e-29
Q9STK5|PP269_ARATH	Actinidia08034.t1	59.17	458	163	620	39	493	0
Q9STK5|PP269_ARATH	Actinidia08034.t1	23.947	380	63	438	76	417	1.35e-19
Q9C501|PPR70_ARATH	Actinidia08087.t1	61.523	486	23	507	11	493	0
Q9SAD9|PPR40_ARATH	Actinidia08123.t1	55.932	118	392	509	9	126	2.97e-43
Q9SAD9|PPR40_ARATH	Actinidia08123.t1	34.545	110	121	230	19	127	3.46e-17
Q9SAD9|PPR40_ARATH	Actinidia08123.t1	31.25	112	329	440	16	127	4.74e-14
Q9SAD9|PPR40_ARATH	Actinidia08123.t1	27.523	109	83	191	16	124	5.81e-14
Q9SAD9|PPR40_ARATH	Actinidia08123.t1	31.2	125	188	312	16	137	4.92e-12
Q9SAD9|PPR40_ARATH	Actinidia08123.t1	30.909	110	296	405	18	127	6.77e-12
Q9SAD9|PPR40_ARATH	Actinidia08123.t1	28.346	127	33	159	4	127	5.64e-11
Q9SAD9|PPR40_ARATH	Actinidia08123.t1	29.348	92	280	370	37	127	4.85e-07
Q9SAD9|PPR40_ARATH	Actinidia08123.t1	25.688	109	16	124	19	127	5.29e-06
Q9SAD9|PPR40_ARATH	Actinidia08123.t1	27.5	80	10	89	48	127	2.11e-05
Q9LHN5|PP242_ARATH	Actinidia08241.t1	53.77	305	322	626	19	297	2.58e-113
Q9LHN5|PP242_ARATH	Actinidia08241.t1	23.849	239	43	281	12	212	2.57e-17
Q9LHN5|PP242_ARATH	Actinidia08241.t1	25	204	192	389	22	219	3.72e-11
Q9LHN5|PP242_ARATH	Actinidia08241.t1	28.736	87	11	94	113	199	0.001
Q9LQ14|PPR96_ARATH	Actinidia08438.t1	42.589	533	93	623	1	496	1.11e-145
Q9LQ14|PPR96_ARATH	Actinidia08438.t1	27.856	499	23	514	33	526	1.06e-71
Q9LQ14|PPR96_ARATH	Actinidia08438.t1	26	500	86	584	29	526	5.01e-68
Q9LQ14|PPR96_ARATH	Actinidia08438.t1	25.581	430	62	491	146	538	3.84e-50
Q9LQ14|PPR96_ARATH	Actinidia08438.t1	26.316	361	63	390	182	542	1.29e-39
Q9LQ14|PPR96_ARATH	Actinidia08438.t1	26.214	309	52	355	269	542	4.72e-27
Q8GW57|PP134_ARATH	Actinidia08466.t1	57.908	411	1	397	1	375	3.92e-164
Q9LUJ2|PP249_ARATH	Actinidia08478.t1	62.636	736	107	842	328	1059	0
Q9LUJ2|PP249_ARATH	Actinidia08478.t1	26.761	497	36	490	359	850	7.13e-51
Q0WSH6|PP312_ARATH	Actinidia08488.t1	68.135	681	4	684	6	686	0
Q9FGR2|PP436_ARATH	Actinidia08538.t1	55.263	494	15	507	14	507	0
Q9FGR2|PP436_ARATH	Actinidia08538.t1	21.649	194	284	471	11	196	1.76e-10
Q5G1T1|PP272_ARATH	Actinidia08636.t1	57.737	866	3	850	1	835	0	EMB2261	Arabidopsis Development	10.3389/fpls.2018.00841
Q9M3A8|PP273_ARATH	Actinidia08649.t1	53.411	601	1	539	1	599	0
Q8L844|PP413_ARATH	Actinidia08731.t1	41.855	442	263	704	77	518	4.9e-128
Q9LW84|PP236_ARATH	Actinidia08976.t1	70.973	596	6	599	45	638	0
Q9LW84|PP236_ARATH	Actinidia08976.t1	29.878	328	305	630	168	494	2.73e-40
Q9LW84|PP236_ARATH	Actinidia08976.t1	25.604	414	232	642	165	541	7.12e-38
Q9SN39|PP320_ARATH	Actinidia09043.t1	36.78	590	245	828	63	645	2.04e-126
Q9SN39|PP320_ARATH	Actinidia09043.t1	28.412	447	120	559	40	472	2.86e-53
Q9SN39|PP320_ARATH	Actinidia09043.t1	27.893	337	87	421	212	510	1.15e-34
Q9LN01|PPR21_ARATH	Actinidia09237.t1	42.661	511	235	741	953	1457	1.16e-146
Q9LN01|PPR21_ARATH	Actinidia09237.t1	30.39	385	66	449	918	1268	8.86e-48
O49619|PP350_ARATH	Actinidia09281.t1	34.982	566	126	681	6	564	1.83e-113
O49619|PP350_ARATH	Actinidia09281.t1	26.939	490	83	560	65	541	2.9e-45
O49619|PP350_ARATH	Actinidia09281.t1	25.907	193	56	243	235	427	4.47e-18
Q8RWS8|PP199_ARATH	Actinidia09322.t1	78.049	82	169	250	1	82	1.04e-43
Q8RWS8|PP199_ARATH	Actinidia09322.t1	34.615	78	385	462	5	82	5.52e-11
Q8RWS8|PP199_ARATH	Actinidia09322.t1	28.571	77	316	392	6	82	7.07e-09
Q8RWS8|PP199_ARATH	Actinidia09322.t1	24.615	65	709	773	14	78	0.000129
Q8RWS8|PP199_ARATH	Actinidia09322.t1	24.359	78	280	357	7	82	0.000284
Q8RWS8|PP199_ARATH	Actinidia09322.t1	32.692	52	422	473	7	58	0.000284
Q8RWS8|PP199_ARATH	Actinidia09322.t1	22.535	71	626	696	1	71	0.00069
P93005|PP181_ARATH	Actinidia09346.t1	33.098	707	33	714	83	784	4.22e-127
P93005|PP181_ARATH	Actinidia09346.t1	27.812	489	136	622	82	566	7.67e-59
P93005|PP181_ARATH	Actinidia09346.t1	27.181	493	9	496	162	646	5.01e-56
P93005|PP181_ARATH	Actinidia09346.t1	29.947	374	6	376	258	626	6.67e-42
Q9LTF4|PP429_ARATH	Actinidia09353.t1	70.112	358	107	464	1	358	0
Q9LTF4|PP429_ARATH	Actinidia09353.t1	26.493	268	34	300	29	296	7.68e-29
Q9SIT7|PP151_ARATH	Actinidia09486.t1	36.782	348	298	635	1	324	3.62e-72
Q9SIT7|PP151_ARATH	Actinidia09486.t1	30.769	247	65	308	2	227	3.05e-37
Q9SIT7|PP151_ARATH	Actinidia09486.t1	25.758	264	196	447	1	228	5.8e-23
Q9SIT7|PP151_ARATH	Actinidia09486.t1	26.728	217	61	262	112	295	6.56e-12
Q9SZ10|PP338_ARATH	Actinidia09786.t1	62.282	517	11	519	6	521	0
Q9LFF1|PP281_ARATH	Actinidia09797.t1	31.985	272	326	584	19	273	1.55e-33
Q9LFF1|PP281_ARATH	Actinidia09797.t1	28.897	263	265	514	28	273	6.72e-26
Q9LFF1|PP281_ARATH	Actinidia09797.t1	30.841	214	397	603	20	216	9.12e-25
Q9LFF1|PP281_ARATH	Actinidia09797.t1	21.649	291	72	350	12	284	3.64e-14
Q9LFF1|PP281_ARATH	Actinidia09797.t1	28.571	168	535	692	13	179	1.44e-13
Q9LFF1|PP281_ARATH	Actinidia09797.t1	27.711	166	504	660	22	183	5.04e-10
Q9LR67|PPR9_ARATH	Actinidia09879.t1	68.952	525	58	578	118	641	0
Q9LR67|PPR9_ARATH	Actinidia09879.t1	24.585	301	281	580	170	469	4.68e-24
Q9LXF4|PP384_ARATH	Actinidia09858.t1	25.424	118	931	1045	337	453	0.000826	Flo10	grain chalkiness	10.1111/nph.15814
Q9LR67|PPR9_ARATH	Actinidia09879.t1	23.828	256	79	334	426	642	2.08e-16
Q9LR69|PPR8_ARATH	Actinidia09890.t1	56.146	602	5	606	4	563	0
O82363|PP203_ARATH	Actinidia10043.t1	51.475	373	218	585	23	392	5.81e-129
O82363|PP203_ARATH	Actinidia10043.t1	26.471	374	141	504	47	378	4.04e-30
O82363|PP203_ARATH	Actinidia10043.t1	23.353	334	46	371	57	381	1.22e-19
Q9LKU8|PP401_ARATH	Actinidia10074.t1	50.877	114	572	685	1	114	2.06e-31
Q9LKU8|PP401_ARATH	Actinidia10074.t1	30.693	101	297	397	13	108	4.77e-11
Q9LKU8|PP401_ARATH	Actinidia10074.t1	31.667	120	320	439	1	114	1.1e-10
Q9LKU8|PP401_ARATH	Actinidia10074.t1	30.275	109	366	473	6	113	2.73e-10
Q9LKU8|PP401_ARATH	Actinidia10074.t1	29.204	113	404	515	8	120	6.19e-09
Q9LKU8|PP401_ARATH	Actinidia10074.t1	29.825	114	467	579	1	114	7.27e-09
Q9LKU8|PP401_ARATH	Actinidia10074.t1	29.73	111	432	541	1	111	1.69e-08
Q9LKU8|PP401_ARATH	Actinidia10074.t1	27.273	88	646	732	4	91	0.000248
Q3EDF8|PPR28_ARATH	Actinidia10267.t1	63.197	538	61	598	73	554	0
Q0WNP3|PP319_ARATH	Actinidia10287.t1	44.017	234	244	477	1	211	8.09e-64
Q0WNP3|PP319_ARATH	Actinidia10287.t1	42.857	238	345	580	1	213	1.03e-55
Q0WNP3|PP319_ARATH	Actinidia10287.t1	29.958	237	143	377	1	212	1.66e-33
Q0WNP3|PP319_ARATH	Actinidia10287.t1	30.818	159	106	263	66	199	1.42e-20
Q0WNP3|PP319_ARATH	Actinidia10287.t1	37.681	69	102	170	139	207	1.26e-07
Q0WNP3|PP319_ARATH	Actinidia10287.t1	32.075	53	547	599	1	53	6.63e-05
Q3E911|PP400_ARATH	Actinidia10357.t2	55.052	485	16	491	65	545	0
Q3E9F0|PP392_ARATH	Actinidia10371.t1	53.977	176	282	457	50	221	1.62e-60
Q3E9F0|PP392_ARATH	Actinidia10371.t1	25.137	183	210	392	50	226	2.41e-16
Q3E9F0|PP392_ARATH	Actinidia10371.t1	24.348	115	352	466	50	164	8.8e-10
Q3E9F0|PP392_ARATH	Actinidia10371.t1	24.378	201	123	322	37	226	1.14e-09
Q6NQ81|PP304_ARATH	Actinidia10706.t1	48.697	729	35	763	85	802	0
Q0WN01|PP286_ARATH	Actinidia10980.t1	50.836	718	10	726	216	932	0
Q9LR67|PPR9_ARATH	Actinidia11072.t1	51.811	359	188	542	1	291	5.92e-118
Q9LR67|PPR9_ARATH	Actinidia11072.t1	26.042	192	151	332	101	291	5.3e-17
Q9LR67|PPR9_ARATH	Actinidia11072.t1	24.49	147	91	227	111	257	5.55e-10
Q9M9X9|PPR18_ARATH	Actinidia11313.t1	59.939	991	11	983	22	1000	0
Q9M9X9|PPR18_ARATH	Actinidia11313.t1	26.527	622	373	986	218	757	1.5e-61
P93005|PP181_ARATH	Actinidia11452.t1	58.126	683	13	691	12	666	0
P93005|PP181_ARATH	Actinidia11452.t1	32.5	120	12	131	394	510	2.24e-14
Q9FMF6|PP444_ARATH	Actinidia11685.t1	26.432	681	74	718	360	1001	2.21e-61
Q9FMF6|PP444_ARATH	Actinidia11685.t1	26.582	158	566	722	399	556	5.22e-08
Q0WSH6|PP312_ARATH	Actinidia11691.t1	41.294	649	42	684	4	644	4.57e-172
Q9M9R6|PPR43_ARATH	Actinidia11727.t1	53.846	260	235	493	1	239	5.16e-91
Q9M9R6|PPR43_ARATH	Actinidia11727.t1	31.188	202	202	390	69	238	2.33e-21
Q9M9R6|PPR43_ARATH	Actinidia11727.t1	24.153	236	77	255	1	236	4.07e-14
O82380|PP175_ARATH	Actinidia11778.t1	43.17	593	147	738	2	553	1.29e-177
O82380|PP175_ARATH	Actinidia11778.t1	27.136	398	50	445	9	363	1.41e-41
Q9FMA1|PP433_ARATH	Actinidia11897.t1	46.272	389	115	503	10	395	1.55e-118
Q9FMA1|PP433_ARATH	Actinidia11897.t1	21.348	267	61	325	91	320	8.72e-14
Q9FJW6|PP451_ARATH	Actinidia11979.t1	57.423	714	9	707	4	710	0
Q9LNU6|PPR53_ARATH	Actinidia12091.t1	35.511	704	51	752	12	680	2.87e-167
Q9LNU6|PPR53_ARATH	Actinidia12091.t1	25.754	431	33	461	95	490	1.33e-44
Q9SKQ4|PP167_ARATH	Actinidia12217.t1	36.545	550	45	587	8	552	1.14e-128
Q9SKQ4|PP167_ARATH	Actinidia12217.t1	26.705	176	16	189	245	389	6.7e-17
Q9LPC4|PPR1_ARATH	Actinidia12264.t1	59.439	392	14	405	36	409	2.17e-164
Q9SIL5|PP165_ARATH	Actinidia12324.t1	39.53	511	16	521	50	558	2.49e-133
O22137|PP202_ARATH	Actinidia12681.t1	54.068	590	15	604	17	570	0
O65567|PP342_ARATH	Actinidia12716.t1	63.194	144	191	334	80	223	2.19e-58
O65567|PP342_ARATH	Actinidia12716.t1	22.764	123	663	785	98	220	7.27e-05
Q9LJ69|PP243_ARATH	Actinidia12722.t1	54.026	385	89	472	17	399	6.13e-144
Q9SAK0|PP132_ARATH	Actinidia12756.t1	73.761	343	63	405	92	423	0
Q9SAK0|PP132_ARATH	Actinidia12756.t1	26.776	183	316	495	226	408	5.88e-18
Q9SAK0|PP132_ARATH	Actinidia12756.t1	23.529	204	319	518	193	396	5.23e-12
Q9SAK0|PP132_ARATH	Actinidia12757.t1	82.324	413	424	836	1	389	0
Q9SAK0|PP132_ARATH	Actinidia12757.t1	30.159	126	297	422	14	137	1.2e-12
Q9SAK0|PP132_ARATH	Actinidia12757.t1	26.984	126	319	444	1	125	8.12e-12
Q9LT48|PP244_ARATH	Actinidia12769.t1	50.902	499	66	563	3	496	1.38e-175
Q9LT48|PP244_ARATH	Actinidia12769.t1	28.8	375	165	538	1	368	3.84e-41
Q9LT48|PP244_ARATH	Actinidia12769.t1	24.471	425	16	438	54	442	1.17e-29
Q9XIM8|PP155_ARATH	Actinidia12984.t1	48.676	491	1	489	1	468	1.49e-159
Q9ZUT4|PP192_ARATH	Actinidia13116.t1	53.106	499	3	498	11	499	0
Q9LFF1|PP281_ARATH	Actinidia13132.t1	60.323	620	133	752	1	563	0
Q9LFF1|PP281_ARATH	Actinidia13132.t1	26.013	469	76	540	155	560	7.49e-34
Q9M2C8|PP291_ARATH	Actinidia13220.t1	61.557	424	42	464	51	469	0
Q9FND7|PP410_ARATH	Actinidia13244.t1	45.701	442	171	612	4	445	1.03e-154
Q9FND7|PP410_ARATH	Actinidia13244.t1	23.308	266	60	323	27	257	2.29e-14
Q9LFM6|PP375_ARATH	Actinidia13282.t2	41.956	317	1	305	26	334	7.28e-76	SOAR1	Salt stress	10.1186/s12284-022-00608-x
Q9LFM6|PP375_ARATH	Actinidia13282.t2	22.892	166	322	479	169	333	0.000359
Q9CAN5|PPR98_ARATH	Actinidia13289.t1	30.083	482	102	583	138	618	3.09e-71
Q9CAN5|PPR98_ARATH	Actinidia13289.t1	26.316	532	100	594	29	559	8.02e-65
Q9CAN5|PPR98_ARATH	Actinidia13289.t1	27.99	418	49	466	190	606	9.98e-55
Q9CAN5|PPR98_ARATH	Actinidia13289.t1	24	425	24	447	209	622	6.7e-40
Q9CAN5|PPR98_ARATH	Actinidia13289.t1	22.938	388	224	609	13	400	2.32e-34
Q9CAN5|PPR98_ARATH	Actinidia13289.t1	25.67	261	11	266	361	616	5.2e-23
Q9CAN5|PPR98_ARATH	Actinidia13289.t1	21.538	130	457	586	1	97	0.000482
Q9CAA8|PP108_ARATH	Actinidia13412.t1	63.914	654	91	743	1	654	0
Q9CAA8|PP108_ARATH	Actinidia13412.t1	26.923	442	13	446	64	460	1.42e-51
Q9FI80|PP425_ARATH	Actinidia13416.t1	43.261	601	33	631	30	610	2.61e-178
Q9SR00|PP213_ARATH	Actinidia13442.t1	32.075	477	101	574	263	736	5.11e-87
Q9SR00|PP213_ARATH	Actinidia13442.t1	30.048	416	157	569	215	628	7.85e-61
Q9SR00|PP213_ARATH	Actinidia13442.t1	28.684	380	95	472	398	774	1.41e-52
Q9SR00|PP213_ARATH	Actinidia13442.t1	29.885	348	228	570	217	559	4.17e-43
Q9SR00|PP213_ARATH	Actinidia13442.t1	26.797	306	100	403	473	775	4.78e-33
Q9SR00|PP213_ARATH	Actinidia13442.t1	27.451	255	95	348	538	790	1.65e-25
P0C894|PP143_ARATH	Actinidia13695.t1	38.542	384	207	570	1	321	2.37e-78
P0C894|PP143_ARATH	Actinidia13695.t1	26.263	297	453	744	47	319	2.79e-29
P0C894|PP143_ARATH	Actinidia13695.t1	21.825	252	206	432	72	323	1.03e-17
P0C894|PP143_ARATH	Actinidia13695.t1	24.561	114	627	740	45	150	2.26e-05
P0C894|PP143_ARATH	Actinidia13697.t1	49.378	241	521	761	849	1088	6.99e-74
P0C894|PP143_ARATH	Actinidia13697.t1	35.217	230	278	507	851	1080	8.6e-42
P0C894|PP143_ARATH	Actinidia13697.t1	37.327	217	354	570	857	1073	1.28e-40
P0C894|PP143_ARATH	Actinidia13697.t1	30.921	304	383	686	851	1083	1.3e-34
P0C894|PP143_ARATH	Actinidia13697.t1	30.088	226	208	433	851	1076	8.99e-26
P0C894|PP143_ARATH	Actinidia13697.t1	27.67	206	194	399	872	1077	2.13e-21
P0C894|PP143_ARATH	Actinidia13699.t1	51.462	513	236	748	33	511	0
P0C894|PP143_ARATH	Actinidia13699.t1	30.343	379	176	545	141	518	4.68e-57
P0C894|PP143_ARATH	Actinidia13699.t1	28.993	407	205	568	101	507	6.68e-53
P0C894|PP143_ARATH	Actinidia13702.t1	56.849	146	200	345	61	206	1.77e-52
P0C894|PP143_ARATH	Actinidia13702.t1	29.286	140	309	448	65	204	5.41e-15
P0C894|PP143_ARATH	Actinidia13702.t1	27.536	138	381	518	67	204	2.27e-14
P0C894|PP143_ARATH	Actinidia13702.t1	26.277	137	453	589	69	205	5.5e-13
P0C894|PP143_ARATH	Actinidia13702.t1	30.12	83	608	690	118	200	3.69e-10
P0C894|PP143_ARATH	Actinidia13702.t1	23.81	147	517	656	56	201	2.91e-08
P0C894|PP143_ARATH	Actinidia13702.t1	22.917	144	482	625	63	205	2.81e-07
P0C894|PP143_ARATH	Actinidia13702.t1	22.143	140	580	719	56	194	2.22e-05
P0C894|PP143_ARATH	Actinidia13702.t1	28.75	80	199	274	126	205	0.000131
Q680Z7|PPR24_ARATH	Actinidia13711.t1	52.814	462	41	501	9	451	6.48e-164
Q9FX35|PP117_ARATH	Actinidia13718.t1	54.783	460	109	508	322	781	3.51e-178
Q9LVS3|PP422_ARATH	Actinidia14396.t1	44.089	313	6	303	6	318	1.29e-83
Q9LVS3|PP422_ARATH	Actinidia14396.t1	28.8	125	217	341	149	268	8.57e-12
Q9LW63|PP251_ARATH	Actinidia14398.t1	55.714	700	1	637	1	673	0
Q3E6Q1|PPR32_ARATH	Actinidia14588.t1	32.953	613	142	716	246	857	1.95e-121
Q3E6Q1|PPR32_ARATH	Actinidia14588.t1	31.609	174	129	300	571	744	7.31e-23
Q3E6Q1|PPR32_ARATH	Actinidia14588.t1	20.497	161	44	199	584	744	1.78e-07
Q9SIL5|PP165_ARATH	Actinidia14651.t1	56.867	415	107	521	13	398	0
Q940A6|PP325_ARATH	Actinidia14727.t1	36.53	438	295	710	3	389	5.46e-80
Q940A6|PP325_ARATH	Actinidia14727.t1	35.217	460	368	814	6	388	4.9e-79
Q940A6|PP325_ARATH	Actinidia14727.t1	27.66	329	503	812	1	316	2.87e-34
Q940A6|PP325_ARATH	Actinidia14727.t1	30.128	156	275	430	234	389	3.49e-20
Q940A6|PP325_ARATH	Actinidia14727.t1	29.545	132	263	394	257	388	3.81e-16
Q940A6|PP325_ARATH	Actinidia14727.t1	33.036	112	715	826	3	114	5.3e-11
Q940A6|PP325_ARATH	Actinidia14727.t1	25.882	85	207	290	308	389	0.00014
Q9FVX2|PP129_ARATH	Actinidia14730.t1	31.566	396	67	458	44	437	1.11e-64
Q9FVX2|PP129_ARATH	Actinidia14730.t1	21.293	263	274	496	111	370	1.95e-14
Q9FVX2|PP129_ARATH	Actinidia14730.t1	20	130	368	497	68	194	0.000362
Q9C6S6|PPR67_ARATH	Actinidia14742.t1	33.025	324	494	815	8	284	2.79e-47
Q9C6S6|PPR67_ARATH	Actinidia14742.t1	36.299	281	243	495	1	279	8.99e-45
Q9C6S6|PPR67_ARATH	Actinidia14742.t1	26.567	335	390	711	9	315	1.97e-29
Q9C6S6|PPR67_ARATH	Actinidia14742.t1	29.21	291	197	456	8	275	1.54e-27
Q9C6S6|PPR67_ARATH	Actinidia14742.t1	26.54	211	627	810	1	174	7.65e-15
Q9C6S6|PPR67_ARATH	Actinidia14742.t1	36.047	86	732	817	1	84	3.9e-07
Q94JX6|PP391_ARATH	Actinidia14816.t1	66.276	427	35	459	38	464	0
Q9LS72|PP261_ARATH	Actinidia14898.t1	37.458	590	1	589	22	605	8.51e-158
Q9SA60|PPR6_ARATH	Actinidia14951.t1	68.037	754	37	790	44	788	0
Q9CA56|PP121_ARATH	Actinidia15058.t1	30.695	619	284	891	43	656	3.55e-98
Q9CA56|PP121_ARATH	Actinidia15058.t1	28.309	544	97	630	57	599	1.71e-53
Q9CA56|PP121_ARATH	Actinidia15058.t1	27.239	547	197	731	56	599	8.12e-53
Q9CA56|PP121_ARATH	Actinidia15058.t1	23.867	331	83	407	246	575	2.23e-27
O22714|PPR86_ARATH	Actinidia15078.t1	69.136	486	3	488	4	488	0
Q9SS83|PP220_ARATH	Actinidia15159.t1	52.459	427	2	420	527	946	7e-141
Q9SS83|PP220_ARATH	Actinidia15159.t1	32.095	377	451	826	608	946	3.33e-57
Q9SS83|PP220_ARATH	Actinidia15159.t1	30.628	382	344	724	602	946	2.38e-51
Q9SS83|PP220_ARATH	Actinidia15159.t1	30.141	355	267	620	626	945	3.37e-48
Q9SS83|PP220_ARATH	Actinidia15159.t1	26.543	324	652	967	608	919	7.4e-29
Q9SS83|PP220_ARATH	Actinidia15159.t1	24.684	158	754	911	607	761	3.06e-14
Q9SS83|PP220_ARATH	Actinidia15160.t1	56.69	568	446	1013	1	537	0
Q9SS83|PP220_ARATH	Actinidia15160.t1	30.342	468	345	806	1	433	2.57e-59
Q9SS83|PP220_ARATH	Actinidia15160.t1	26.493	536	266	796	23	489	5.29e-54
Q9SS83|PP220_ARATH	Actinidia15160.t1	24.678	466	78	503	1	435	1.84e-44
Q9SS83|PP220_ARATH	Actinidia15160.t1	25.111	450	179	590	2	420	1.88e-42
Q9SS83|PP220_ARATH	Actinidia15160.t1	28.519	270	75	336	99	367	4.94e-27
Q9SS83|PP220_ARATH	Actinidia15160.t1	25.18	278	76	338	200	474	1.43e-15
Q9LN01|PPR21_ARATH	Actinidia15164.t1	37.418	612	37	641	6	598	5.13e-143
O49287|PP127_ARATH	Actinidia15185.t1	58.466	626	71	689	1	626	0
O49287|PP127_ARATH	Actinidia15185.t1	27.368	475	63	531	159	571	1.34e-51
O49287|PP127_ARATH	Actinidia15185.t1	25.897	390	29	412	258	584	7.13e-29
Q9FVX2|PP129_ARATH	Actinidia15216.t1	71.957	460	56	515	65	524	0
Q5XEY7|PP309_ARATH	Actinidia15242.t1	59.545	440	38	477	18	456	0
Q940Z1|PPR51_ARATH	Actinidia15339.t1	57.191	299	1	299	420	717	1.06e-121
Q940Z1|PPR51_ARATH	Actinidia15339.t1	23.529	136	155	290	398	533	0.000222
Q940Z1|PPR51_ARATH	Actinidia15339.t1	23.913	138	175	312	383	520	0.000716
Q9FXH1|PPR52_ARATH	Actinidia15367.t1	37.558	434	134	565	9	339	3.93e-80
Q9FXH1|PPR52_ARATH	Actinidia15367.t1	26.126	333	76	393	14	339	2.12e-32
Q9FXH1|PPR52_ARATH	Actinidia15367.t1	28.251	223	422	634	88	307	1.41e-23
Q9FXH1|PPR52_ARATH	Actinidia15367.t1	23.03	330	406	722	9	292	1.22e-09
Q9FRI5|PPR57_ARATH	Actinidia15390.t1	65.152	792	9	790	21	810	0
Q8L844|PP413_ARATH	Actinidia15490.t1	70.17	704	7	708	5	691	0
Q0WNP3|PP319_ARATH	Actinidia15634.t1	51.809	608	4	603	11	572	0
Q9SV46|PP282_ARATH	Actinidia15687.t1	50.257	778	75	849	103	876	0
Q9SV46|PP282_ARATH	Actinidia15687.t1	25.799	407	445	851	193	562	1.17e-37
Q9SIL5|PP165_ARATH	Actinidia15720.t1	62.26	469	57	521	15	483	0
Q9SIL5|PP165_ARATH	Actinidia15720.t1	24.054	370	189	484	14	379	1.01e-21
P0C898|PP232_ARATH	Actinidia15721.t1	59.132	668	4	670	10	675	0
Q9SSR4|PPR77_ARATH	Actinidia15785.t1	43.322	307	263	564	20	322	5.81e-83
Q9SSR4|PPR77_ARATH	Actinidia15785.t1	32	375	441	814	23	382	1.22e-57
Q9SSR4|PPR77_ARATH	Actinidia15785.t1	27.273	374	354	703	33	399	8.22e-35
Q9SSR4|PPR77_ARATH	Actinidia15785.t1	21.182	406	115	515	44	378	2.47e-25
Q9SSR6|PPR78_ARATH	Actinidia15786.t1	53.478	460	33	492	63	454	1.5e-179
Q9SV96|PP358_ARATH	Actinidia16042.t1	67.191	445	21	465	61	500	0
Q9FGR7|PP426_ARATH	Actinidia16202.t1	69.316	541	171	711	140	680	0
Q9FMA1|PP433_ARATH	Actinidia16224.t1	52.941	510	26	527	44	549	0
Q9SJZ3|PP169_ARATH	Actinidia16320.t1	66.432	569	66	634	1	567	0
O04659|PP398_ARATH	Actinidia16370.t1	58.003	631	61	691	3	633	0
O04659|PP398_ARATH	Actinidia16370.t1	30.938	501	24	519	69	563	1.81e-78
O04659|PP398_ARATH	Actinidia16370.t1	27.027	444	20	433	166	603	1.24e-47
O04659|PP398_ARATH	Actinidia16370.t1	29.67	273	3	270	251	516	2.85e-33
Q9LFC5|PP360_ARATH	Actinidia16375.t1	58.599	628	53	678	57	681	0
Q9LFC5|PP360_ARATH	Actinidia16375.t1	29.401	534	193	725	111	588	4.35e-74
Q9LFC5|PP360_ARATH	Actinidia16375.t1	29.648	398	331	726	128	519	1.58e-54
Q9LFC5|PP360_ARATH	Actinidia16375.t1	30.469	256	472	727	162	415	4.01e-33
Q9LFC5|PP360_ARATH	Actinidia16375.t1	22.997	287	161	447	446	696	1.59e-25
P93011|PP182_ARATH	Actinidia16546.t1	43.81	210	199	408	1	175	5.74e-51
P93011|PP182_ARATH	Actinidia16546.t1	26.25	160	137	287	5	161	4.21e-09
Q9ZUT4|PP192_ARATH	Actinidia16582.t1	60.163	123	292	414	5	127	1.28e-47
O82380|PP175_ARATH	Actinidia16659.t1	33.263	472	185	653	4	435	9.41e-94
O82380|PP175_ARATH	Actinidia16659.t1	27.548	363	82	440	3	325	9.53e-51
O82380|PP175_ARATH	Actinidia16659.t1	22.654	309	36	305	57	323	4.7e-16
O82380|PP175_ARATH	Actinidia16659.t1	24.434	221	78	295	193	378	1.14e-09
Q9FHF9|PP419_ARATH	Actinidia16747.t1	56.317	657	41	697	15	629	0
Q9FHF9|PP419_ARATH	Actinidia16747.t1	24.519	208	264	446	13	218	3.14e-14
Q9SN39|PP320_ARATH	Actinidia16780.t1	53.585	795	80	871	2	691	0
Q9FZ24|PPR4_ARATH	Actinidia16861.t1	41.424	309	69	376	11	316	5.35e-77
Q9FI80|PP425_ARATH	Actinidia16866.t1	42.177	588	33	601	37	618	4.63e-173
Q9LN01|PPR21_ARATH	Actinidia16878.t1	37.879	726	56	719	1	723	3.48e-174
Q9FXA9|PPR83_ARATH	Actinidia16879.t1	61.261	555	58	611	615	1167	0
Q9FXA9|PPR83_ARATH	Actinidia16879.t1	36.905	84	47	130	908	991	1.2e-11
Q9SMZ2|PP347_ARATH	Actinidia16898.t1	36.949	295	140	397	33	314	1.36e-55
Q9SMZ2|PP347_ARATH	Actinidia16898.t1	23.148	324	315	636	38	291	3.43e-20
Q9SMZ2|PP347_ARATH	Actinidia16898.t1	28.992	238	368	605	165	320	4.29e-19
Q9SMZ2|PP347_ARATH	Actinidia16898.t1	25.51	294	518	801	39	284	2.58e-15
Q9SMZ2|PP347_ARATH	Actinidia16898.t1	33.333	126	609	730	29	152	1.55e-12
Q9SMZ2|PP347_ARATH	Actinidia16898.t1	29.333	75	56	117	44	118	0.00012
Q9SGQ6|PP126_ARATH	Actinidia17037.t1	53.009	698	64	720	55	751	0
Q9SAJ5|PP133_ARATH	Actinidia17234.t1	53.433	466	5	465	6	469	4.41e-165
Q9SAJ5|PP133_ARATH	Actinidia17234.t1	27.568	370	234	597	97	423	2.59e-32
Q9SAJ5|PP133_ARATH	Actinidia17234.t1	26.727	333	399	731	157	416	2.07e-21
Q84VG6|PP160_ARATH	Actinidia17341.t1	63.074	566	40	605	37	602	0
Q84VG6|PP160_ARATH	Actinidia17341.t1	19.668	422	71	451	209	623	2.64e-22
Q9ZQA1|PP188_ARATH	Actinidia17550.t1	56.136	440	26	463	1	439	3.13e-179
O64766|PP185_ARATH	Actinidia17686.t1	60.769	130	60	188	26	155	3.06e-51
O64766|PP185_ARATH	Actinidia17686.t1	38.686	137	183	315	24	160	1.66e-31
O64766|PP185_ARATH	Actinidia17686.t1	33.088	136	213	346	23	156	1.45e-22
O64766|PP185_ARATH	Actinidia17686.t1	24.699	166	244	407	23	146	7.9e-11
O64766|PP185_ARATH	Actinidia17686.t1	26.667	120	38	157	68	155	1.8e-10
Q9ZQF1|PP152_ARATH	Actinidia17838.t1	52.97	623	9	618	11	587	0
Q9FIX3|PP407_ARATH	Actinidia17852.t1	61.69	710	13	718	18	688	0
Q9FIX3|PP407_ARATH	Actinidia17852.t1	31.556	450	130	564	244	689	2.62e-71
Q9FIX3|PP407_ARATH	Actinidia17852.t1	27.752	436	313	747	145	562	1.87e-57
O81767|PP348_ARATH	Actinidia17867.t1	62.411	705	123	823	1	705	0
O81767|PP348_ARATH	Actinidia17867.t1	28.952	525	61	573	38	552	1.79e-68
O81767|PP348_ARATH	Actinidia17867.t1	27.869	366	56	395	229	587	8.42e-29
Q9FZ24|PPR4_ARATH	Actinidia17908.t1	50	476	62	537	31	503	1.02e-167
Q9SIC9|PP178_ARATH	Actinidia17915.t1	65.361	817	76	886	32	841	0
Q9C977|PP135_ARATH	Actinidia17956.t1	56.897	580	36	596	43	621	0
Q9LUS3|PP237_ARATH	Actinidia17972.t1	51.835	654	4	654	18	667	0
Q9LUS3|PP237_ARATH	Actinidia17972.t1	25.118	422	195	609	5	417	2.2e-37
Q0WPZ6|PP158_ARATH	Actinidia17999.t2	59.065	877	1	874	3	878	0
O04590|PPR88_ARATH	Actinidia18032.t1	55.573	655	1	642	2	654	0
O04590|PPR88_ARATH	Actinidia18033.t1	56.114	597	40	634	55	647	0
Q9FKR3|PP404_ARATH	Actinidia18106.t1	58.446	592	1	592	13	596	0
Q9C6S6|PPR67_ARATH	Actinidia18161.t1	33.499	803	36	820	37	694	7.09e-131
Q9C6S6|PPR67_ARATH	Actinidia18161.t1	29.562	274	142	406	434	700	5.61e-21
Q9FLS9|PP441_ARATH	Actinidia18285.t1	58.974	390	106	495	1	383	4.66e-171
Q9FI49|PP428_ARATH	Actinidia18293.t1	59.172	507	28	534	49	553	0
Q9LIQ7|PP252_ARATH	Actinidia18390.t1	66.451	617	29	633	7	622	0
Q9M302|PP270_ARATH	Actinidia18473.t1	59.15	541	1	539	1	539	0
Q9M302|PP270_ARATH	Actinidia18473.t1	26.702	382	78	452	185	558	1.75e-44
Q9M302|PP270_ARATH	Actinidia18473.t1	25.926	405	239	642	71	465	2.57e-40
Q9M302|PP270_ARATH	Actinidia18473.t1	25.225	333	73	398	243	574	5.39e-35
Q9M302|PP270_ARATH	Actinidia18473.t1	23.734	316	335	647	61	330	4.63e-22
Q9SY02|PP301_ARATH	Actinidia18579.t1	37.547	799	61	781	130	927	0
Q9SY02|PP301_ARATH	Actinidia18579.t1	30.711	661	55	643	31	688	2.13e-95
Q9SY02|PP301_ARATH	Actinidia18579.t1	27.972	143	60	197	617	733	0.000264
Q9LZ19|PP364_ARATH	Actinidia18612.t1	62.384	537	78	614	1	537	0
Q9LZ19|PP364_ARATH	Actinidia18612.t1	32.056	287	53	337	78	363	3.34e-45
Q9LZ19|PP364_ARATH	Actinidia18612.t1	29.949	197	60	247	185	374	2.11e-17
Q9SHZ8|PP168_ARATH	Actinidia18623.t1	30.057	529	1	528	1	466	1.95e-77
Q9SHZ8|PP168_ARATH	Actinidia18623.t1	30.964	394	221	596	44	431	1.15e-48
Q9SHZ8|PP168_ARATH	Actinidia18623.t1	24	175	435	601	24	191	4.86e-12
O04647|PP399_ARATH	Actinidia18704.t1	52.541	1043	1	1035	8	1023	0
O04647|PP399_ARATH	Actinidia18704.t1	23.913	230	808	1037	170	399	8.69e-13
Q84JR3|PP334_ARATH	Actinidia18764.t1	48.848	434	24	457	25	456	1.49e-150
Q9MAG8|PPR79_ARATH	Actinidia18805.t1	51.876	453	3	455	2	451	5.78e-168
Q9C8L6|PPR80_ARATH	Actinidia18849.t1	58.74	635	76	710	1	632	0
Q9C8L6|PPR80_ARATH	Actinidia18849.t1	29.227	414	54	429	106	490	8.02e-43
Q9C8L6|PPR80_ARATH	Actinidia18849.t1	28.516	256	50	294	235	483	2.32e-25
Q9SY02|PP301_ARATH	Actinidia18905.t1	42.857	707	75	781	1	570	0
Q9SY02|PP301_ARATH	Actinidia18905.t1	58.656	387	67	453	24	378	2.96e-162
Q9SY02|PP301_ARATH	Actinidia18905.t1	40.873	252	61	312	80	330	1.65e-62
Q0WN60|PPR48_ARATH	Actinidia18966.t1	34.142	536	243	778	407	787	4.76e-76
Q0WN60|PPR48_ARATH	Actinidia18966.t1	26.087	276	142	388	408	674	3.03e-23
Q0WN60|PPR48_ARATH	Actinidia18966.t1	29.714	175	106	280	504	671	4.29e-17
Q0WN60|PPR48_ARATH	Actinidia18966.t1	29.534	193	86	249	580	771	1.79e-15
Q8GYP6|PPR49_ARATH	Actinidia19062.t1	58.907	842	1	823	6	813	0
Q9SJZ3|PP169_ARATH	Actinidia19140.t1	41.167	600	68	667	3	564	9.1e-155
Q9STS9|PP268_ARATH	Actinidia19198.t1	60.592	642	44	685	511	1151	0
Q9FFG8|PP417_ARATH	Actinidia19216.t1	62.109	607	38	643	36	640	0
O82380|PP175_ARATH	Actinidia19361.t1	38.44	718	21	738	23	665	0
Q9SCP4|PP279_ARATH	Actinidia19409.t1	66.986	418	26	443	57	474	0
Q3EDF8|PPR28_ARATH	Actinidia19611.t1	62.402	508	49	556	61	525	0
Q3EDF8|PPR28_ARATH	Actinidia19612.t1	72.611	471	128	598	1	438	0
Q3EDF8|PPR28_ARATH	Actinidia19612.t1	34.694	392	63	444	36	424	8.83e-82
Q9FHR3|PP403_ARATH	Actinidia19647.t1	56.611	537	5	538	10	546	0
Q9ZUU3|PP190_ARATH	Actinidia19669.t1	48.2	500	205	672	84	527	1.88e-138
Q9LFI1|PP280_ARATH	Actinidia19705.t1	62.921	267	491	757	1	267	5.93e-128
Q9LFI1|PP280_ARATH	Actinidia19705.t1	27.95	161	289	448	2	162	1.18e-18
Q9LFI1|PP280_ARATH	Actinidia19705.t1	28.659	164	86	243	2	161	8.47e-18
Q9LFI1|PP280_ARATH	Actinidia19705.t1	30.233	172	186	348	1	164	4.95e-17
Q9SF38|PP222_ARATH	Actinidia19717.t1	61.134	723	54	775	37	675	0
Q9FIH2|PP414_ARATH	Actinidia19756.t1	60.776	464	45	508	46	502	0
Q9FIH2|PP414_ARATH	Actinidia19756.t1	26.941	219	25	240	155	341	1.06e-19
Q0WVK7|PPR12_ARATH	Actinidia19847.t1	59.282	641	95	735	1	609	0
Q9FJY9|PP448_ARATH	Actinidia19939.t1	53.537	523	7	529	4	515	0
Q9M1V3|PP296_ARATH	Actinidia19963.t1	56.391	931	35	960	31	958	0
Q3E9N1|PP359_ARATH	Actinidia20005.t1	35.836	293	381	673	58	284	3.44e-50
Q3E9N1|PP359_ARATH	Actinidia20005.t1	29.258	229	116	341	1	216	8.65e-21
Q3E9N1|PP359_ARATH	Actinidia20005.t1	22.476	307	228	532	8	279	2e-17
Q3E9N1|PP359_ARATH	Actinidia20005.t1	26.344	186	531	715	8	188	2.4e-09
Q3E9N1|PP359_ARATH	Actinidia20005.t1	22.917	240	93	329	77	278	1.24e-08
Q0WP85|PP150_ARATH	Actinidia20025.t1	64	500	16	509	20	519	0
P0C8Q2|PP323_ARATH	Actinidia20101.t1	56.106	606	14	619	78	682	0
P0C8Q2|PP323_ARATH	Actinidia20101.t1	26.273	373	12	379	280	612	1.18e-31
Q9M316|PP292_ARATH	Actinidia20162.t1	46.914	567	167	728	1	517	5.69e-180
Q9M316|PP292_ARATH	Actinidia20162.t1	24.773	440	108	520	107	520	2.6e-30
Q9M316|PP292_ARATH	Actinidia20162.t1	23.889	360	404	753	95	439	5.91e-28
Q9SV26|PP297_ARATH	Actinidia20225.t1	56.491	570	199	768	2	571	0
Q9SV26|PP297_ARATH	Actinidia20225.t1	30.952	378	62	403	1	375	9.64e-52
Q9SV26|PP297_ARATH	Actinidia20225.t1	28.723	188	55	241	165	352	5.91e-23
Q9SV26|PP297_ARATH	Actinidia20225.t1	22.488	209	22	224	233	403	9.43e-06
Q9LIC3|PP227_ARATH	Actinidia20293.t1	72.696	586	43	628	1	586	0
Q9LIC3|PP227_ARATH	Actinidia20293.t1	27.822	381	10	374	66	436	5.8e-41
Q9C866|PPR65_ARATH	Actinidia20312.t1	60.429	513	3	514	93	605	0
Q9C866|PPR65_ARATH	Actinidia20312.t1	24.711	433	60	457	47	445	1.26e-39
Q9FM64|PP431_ARATH	Actinidia20320.t1	55.694	562	265	825	1	535	0
Q9FM64|PP431_ARATH	Actinidia20320.t1	27.423	485	89	568	29	450	3.13e-54
Q9FM64|PP431_ARATH	Actinidia20320.t1	25.07	355	47	397	135	450	5.62e-30
P0C8Q7|PP369_ARATH	Actinidia20373.t1	51.479	507	17	523	23	486	0
Q9LQQ1|PPR20_ARATH	Actinidia20465.t1	44.476	353	21	372	34	375	1.51e-106
Q9LQQ1|PPR20_ARATH	Actinidia20465.t1	34.591	318	131	448	69	381	1.2e-63
Q9SKQ4|PP167_ARATH	Actinidia20495.t1	64.453	512	25	536	53	564	0
Q9SKQ4|PP167_ARATH	Actinidia20495.t1	27.083	288	6	275	300	543	8.88e-15
Q9SII7|PP159_ARATH	Actinidia20506.t1	31.915	282	320	595	1	268	1.5e-44
Q9SII7|PP159_ARATH	Actinidia20506.t1	26.957	230	131	356	13	228	3.71e-19
Q9SII7|PP159_ARATH	Actinidia20506.t1	30.588	85	74	157	146	230	0.000503
O49619|PP350_ARATH	Actinidia20530.t1	44.599	648	175	804	71	716	0
O49619|PP350_ARATH	Actinidia20530.t1	47.033	455	22	452	15	466	5.75e-131
O04590|PPR88_ARATH	Actinidia20534.t1	33.04	454	142	577	1	390	5.33e-75
O04590|PPR88_ARATH	Actinidia20534.t1	35.122	410	77	472	1	388	2e-61
O04590|PPR88_ARATH	Actinidia20534.t1	28.065	310	55	338	44	314	1.79e-28
O04590|PPR88_ARATH	Actinidia20534.t1	22.118	321	40	338	60	349	9.4e-11
O04590|PPR88_ARATH	Actinidia20534.t1	27.344	128	43	163	259	386	1.31e-08
O04590|PPR88_ARATH	Actinidia20535.t1	54.826	518	142	656	1	491	0
O04590|PPR88_ARATH	Actinidia20535.t1	25.192	520	52	529	7	466	7.65e-35
O04590|PPR88_ARATH	Actinidia20535.t1	27.913	412	39	418	84	422	6.4e-30
Q9SI53|PP147_ARATH	Actinidia20582.t1	67.5	520	22	540	51	570	0
Q9SZL5|PP356_ARATH	Actinidia20592.t1	78.641	103	115	217	9	111	8.35e-57
Q9SZL5|PP356_ARATH	Actinidia20592.t1	26.804	97	174	270	1	94	8.93e-08
Q9LUL5|PP229_ARATH	Actinidia20648.t1	37.465	355	242	583	49	403	3.83e-78
Q9LUL5|PP229_ARATH	Actinidia20648.t1	23.774	265	171	420	82	343	6.74e-15
Q9LUL5|PP229_ARATH	Actinidia20648.t1	23.529	187	335	514	41	227	2.21e-08
Q9LUL5|PP229_ARATH	Actinidia20648.t1	22.152	158	169	314	183	338	0.000212
O81767|PP348_ARATH	Actinidia20906.t1	35.972	581	129	698	19	592	1.41e-117
O81767|PP348_ARATH	Actinidia20906.t1	25.105	474	99	560	89	555	6.88e-48
O81767|PP348_ARATH	Actinidia20906.t1	30.851	282	88	362	179	459	3.59e-37
O81767|PP348_ARATH	Actinidia20906.t1	29.183	257	73	320	265	520	1.25e-23
O81767|PP348_ARATH	Actinidia20906.t1	29.412	170	73	229	366	525	1.23e-12
O65567|PP342_ARATH	Actinidia20935.t1	65.508	777	128	904	219	994	0
Q9SIC9|PP178_ARATH	Actinidia20981.t1	50	594	185	769	1	500	0
P0C8Q6|PP368_ARATH	Actinidia21102.t1	49.937	797	36	832	48	840	0
Q9SY07|PP302_ARATH	Actinidia21111.t1	60.993	423	39	461	33	452	0
Q56X05|PPR15_ARATH	Actinidia21230.t1	55.16	562	25	576	13	574	0
Q9SIT7|PP151_ARATH	Actinidia21263.t1	34.165	641	25	664	15	582	1.07e-131
Q9SIT7|PP151_ARATH	Actinidia21263.t1	28.217	443	154	590	11	405	1.8e-51
Q1PFC5|PP130_ARATH	Actinidia21299.t3	66.905	420	8	421	10	428	0
Q9SKQ4|PP167_ARATH	Actinidia21376.t1	40.042	477	81	556	27	494	5.41e-114
Q9SVH3|PP328_ARATH	Actinidia21529.t1	53.483	445	175	617	152	567	1.35e-169
Q9SVH3|PP328_ARATH	Actinidia21529.t1	23.571	140	505	642	135	269	2.21e-05
Q9SY02|PP301_ARATH	Actinidia21684.t1	41.076	353	357	709	5	333	1.93e-84
Q9SY02|PP301_ARATH	Actinidia21684.t1	25.941	239	237	470	9	218	5.73e-18
Q9SY02|PP301_ARATH	Actinidia21684.t1	25.446	224	171	374	5	223	1.05e-12
Q9SY02|PP301_ARATH	Actinidia21684.t1	27.638	199	96	273	22	215	9.14e-12
Q9SY02|PP301_ARATH	Actinidia21684.t1	24.194	124	68	183	95	218	8.39e-05
Q9LNP2|PPR47_ARATH	Actinidia21765.t1	52.252	666	49	714	40	700	0
Q3EDA9|PPR46_ARATH	Actinidia21884.t1	38.728	173	360	532	78	250	1.09e-35
Q3EDA9|PPR46_ARATH	Actinidia21884.t1	25.126	199	181	374	109	295	3.93e-12
Q9FI80|PP425_ARATH	Actinidia21990.t1	39.729	443	93	527	2	424	2.08e-106
Q9FI80|PP425_ARATH	Actinidia21990.t1	23.529	289	74	357	118	388	2.45e-21
Q9SVP7|PP307_ARATH	Actinidia22089.t1	57.874	1016	17	1018	13	1022	0
Q9LU94|PP255_ARATH	Actinidia22278.t1	54.766	535	92	626	1	533	0
Q9LU94|PP255_ARATH	Actinidia22278.t1	29.828	466	21	482	31	492	7.83e-63
Q9LU94|PP255_ARATH	Actinidia22278.t1	24.855	173	23	186	339	504	1.41e-10
P0C8Q5|PP336_ARATH	Actinidia22304.t1	51.295	386	189	574	2	348	7.13e-142
Q9LN01|PPR21_ARATH	Actinidia22313.t1	40.782	537	120	652	4	502	2.95e-138
Q9LN01|PPR21_ARATH	Actinidia22313.t1	26.269	453	2	449	5	402	1.57e-52
Q9LN01|PPR21_ARATH	Actinidia22313.t1	29.557	406	261	662	10	383	1e-44
P0C8Q3|PP326_ARATH	Actinidia22395.t1	64.923	650	53	701	61	710	0
P0C8Q3|PP326_ARATH	Actinidia22395.t1	23.092	511	13	508	253	685	7.2e-31
O82178|PP186_ARATH	Actinidia22399.t2	67.657	572	1	572	58	625	0
O82178|PP186_ARATH	Actinidia22399.t2	29.022	317	257	573	205	521	3.26e-46
Q9LHN5|PP242_ARATH	Actinidia22483.t1	55.126	673	1	673	3	672	0
Q9FXH1|PPR52_ARATH	Actinidia22509.t1	53.333	315	172	486	1	283	2.28e-116
Q9FXH1|PPR52_ARATH	Actinidia22509.t1	28.889	315	343	657	1	282	8.76e-42
Q9FXH1|PPR52_ARATH	Actinidia22509.t1	26.609	233	521	746	7	234	5.93e-17
Q9FXH1|PPR52_ARATH	Actinidia22509.t1	29.167	72	119	190	188	259	4.5e-08
Q84J71|PP161_ARATH	Actinidia22918.t1	56.356	472	1	462	1	468	0
Q8VZE4|PP299_ARATH	Actinidia23019.t1	62.453	799	1	770	1	797	0
Q8VZE4|PP299_ARATH	Actinidia23019.t1	26.396	197	585	776	252	448	2.09e-12
Q8VZE4|PP299_ARATH	Actinidia23019.t1	25.888	197	583	776	289	483	1.46e-10
Q9SZ52|PP344_ARATH	Actinidia23109.t1	62.489	1117	2	1110	3	1110	0
Q9FXH1|PPR52_ARATH	Actinidia23301.t1	33.273	556	131	680	98	652	5.62e-109
Q9FXH1|PPR52_ARATH	Actinidia23301.t1	26.442	416	56	460	259	604	1.34e-34
Q9FXH1|PPR52_ARATH	Actinidia23301.t1	24.43	307	451	749	76	343	9.76e-22
Q9FXH1|PPR52_ARATH	Actinidia23301.t1	31.646	79	64	138	580	656	2.07e-05
Q9SFV9|PP218_ARATH	Actinidia23380.t1	46.636	654	245	818	16	668	0
Q9SFV9|PP218_ARATH	Actinidia23380.t1	26.419	511	183	649	130	638	3.98e-50
Q9SFV9|PP218_ARATH	Actinidia23380.t1	25.309	486	163	609	180	658	1.15e-43
Q9SFV9|PP218_ARATH	Actinidia23380.t1	25.403	248	180	398	422	660	3.87e-12
O23337|PP311_ARATH	Actinidia23519.t1	58.104	728	2	722	7	727	0
Q9LUJ4|PP248_ARATH	Actinidia23531.t1	32.959	267	195	453	2	216	2.72e-42
Q9SIT7|PP151_ARATH	Actinidia23726.t1	33.887	602	40	614	34	595	1.33e-104
Q9SIT7|PP151_ARATH	Actinidia23726.t1	33.01	309	17	308	215	520	5.53e-42
Q9SIT7|PP151_ARATH	Actinidia23726.t1	24.221	578	151	680	12	527	6.43e-35
Q9SIT7|PP151_ARATH	Actinidia23726.t1	37.302	126	384	506	11	130	6.68e-14
Q9SIT7|PP151_ARATH	Actinidia23726.t1	25	264	62	315	368	611	1.95e-11
Q9LSF5|PP254_ARATH	Actinidia23773.t1	58.204	323	53	375	56	337	1.73e-133
Q9LN01|PPR21_ARATH	Actinidia23849.t1	40.517	696	47	741	28	679	0
Q9LN01|PPR21_ARATH	Actinidia23933.t1	40.544	698	45	741	310	963	0
Q940Q2|PPR19_ARATH	Actinidia23941.t1	62.97	532	5	533	4	531	0
Q9LMY5|PPR41_ARATH	Actinidia24041.t2	49.704	845	4	826	7	825	0
Q9ZUY1|PP173_ARATH	Actinidia24081.t1	60.845	355	91	442	152	505	1.34e-162
Q9ZUW3|PP172_ARATH	Actinidia24203.t1	35.084	419	154	566	1	302	1.85e-66
Q9ZUW3|PP172_ARATH	Actinidia24203.t1	23.729	295	361	654	5	225	1.01e-16
Q9ZUW3|PP172_ARATH	Actinidia24203.t1	23.397	312	54	358	2	235	1.15e-15
Q9ZUW3|PP172_ARATH	Actinidia24203.t1	35.385	65	558	622	3	67	2.53e-08
O49343|PP177_ARATH	Actinidia24301.t1	52.358	424	28	451	64	487	2.79e-163
Q9FG16|PP367_ARATH	Actinidia24327.t1	35.551	481	18	497	17	459	2.55e-106
Q9SUH6|PP341_ARATH	Actinidia24374.t1	55.875	766	20	723	8	729	0
Q9CAY1|PP223_ARATH	Actinidia24389.t1	63.051	590	37	623	11	600	0
Q9CAY1|PP223_ARATH	Actinidia24389.t1	28.261	368	136	496	7	367	2.02e-37
Q9CAY1|PP223_ARATH	Actinidia24389.t1	29.252	147	21	167	199	343	1.87e-17
Q8S9M4|PP198_ARATH	Actinidia24407.t1	60.032	628	23	650	39	616	0
Q9SUD8|PP340_ARATH	Actinidia24456.t1	38.496	678	18	684	9	583	5.63e-148
Q9SUD8|PP340_ARATH	Actinidia24456.t1	26.296	270	146	414	327	596	1.19e-25
Q8GZA6|PP113_ARATH	Actinidia24491.t1	50.189	795	60	846	10	797	0
Q8GZA6|PP113_ARATH	Actinidia24491.t1	21.283	343	559	853	91	424	3.01e-11
Q9SAK0|PP132_ARATH	Actinidia24662.t1	65.33	698	139	835	14	597	0
Q9SY07|PP302_ARATH	Actinidia24889.t1	59.657	233	292	524	1	233	3.34e-100
Q9SY07|PP302_ARATH	Actinidia24889.t1	28.205	117	169	284	19	133	2.31e-05
Q9SB36|PP337_ARATH	Actinidia25020.t1	67.734	406	122	527	12	416	0
Q9SB36|PP337_ARATH	Actinidia25020.t1	28.242	347	90	427	81	418	7.22e-33
Q9LSK8|PP240_ARATH	Actinidia25143.t1	57.302	630	43	672	43	672	0
Q9LSK8|PP240_ARATH	Actinidia25143.t1	24.026	154	72	218	536	680	3.17e-05
Q9FFE3|PP388_ARATH	Actinidia25367.t1	56.04	505	30	534	50	497	0
Q9M8M3|PP136_ARATH	Actinidia25436.t1	64.821	307	133	438	18	323	4.45e-150
Q9M8M3|PP136_ARATH	Actinidia25436.t1	20.909	220	46	255	101	312	1.22e-05
Q9SAH2|PP137_ARATH	Actinidia25477.t1	52.211	475	40	508	39	513	0
Q9FIT7|PP442_ARATH	Actinidia25528.t1	40.708	904	107	966	2	839	0
Q9FIT7|PP442_ARATH	Actinidia25528.t1	29.771	524	446	969	40	518	3.52e-65
Q9FIT7|PP442_ARATH	Actinidia25528.t1	25.314	636	97	729	256	785	1.5e-63
Q9FIT7|PP442_ARATH	Actinidia25528.t1	24.501	551	107	649	336	845	3.71e-44
Q9FIT7|PP442_ARATH	Actinidia25528.t1	25.439	456	100	532	399	833	1.34e-35
Q9SR01|PP212_ARATH	Actinidia25674.t1	31.944	432	137	565	8	380	9.24e-63
Q9M8W9|PP211_ARATH	Actinidia25755.t1	64.015	264	193	455	1	263	3.54e-123
Q9SIC9|PP178_ARATH	Actinidia25862.t1	64.727	825	73	886	17	829	0
Q9FZ19|PPR5_ARATH	Actinidia25867.t1	64.98	494	3	489	1	490	0
Q9M4P3|PP316_ARATH	Actinidia25897.t1	61.93	570	87	656	1	538	0
Q9M4P3|PP316_ARATH	Actinidia25897.t1	22.43	321	65	378	104	363	1.45e-14
Q9SZL5|PP356_ARATH	Actinidia26119.t1	64.894	188	115	302	9	196	1.03e-90
Q9SZL5|PP356_ARATH	Actinidia26119.t1	26.804	97	174	270	1	94	1.67e-07
Q0WVV0|PPR31_ARATH	Actinidia26149.t1	66.176	136	172	307	14	149	1.19e-60
Q0WVV0|PPR31_ARATH	Actinidia26149.t1	29.688	128	111	233	21	145	4.87e-09
Q9SZT8|PP354_ARATH	Actinidia26187.t1	41.837	490	145	632	1392	1826	1.16e-122
Q9SZT8|PP354_ARATH	Actinidia26187.t1	36.782	87	267	351	1381	1466	1.32e-07
Q9SZT8|PP354_ARATH	Actinidia26187.t1	23.333	120	74	187	1499	1617	0.00033
Q9SY69|PPR29_ARATH	Actinidia26189.t1	63.894	529	85	613	49	572	0
Q9XE98|PP303_ARATH	Actinidia26891.t1	54.008	711	5	715	18	724	0
Q8LE47|PPR87_ARATH	Actinidia26936.t1	39.446	289	120	408	2	202	9.56e-63
Q8S8P6|PP180_ARATH	Actinidia27070.t1	51.32	341	281	621	1	287	2.36e-117
Q8S8P6|PP180_ARATH	Actinidia27070.t1	25	332	180	511	5	282	5.01e-30
Q8S8P6|PP180_ARATH	Actinidia27070.t1	28.324	173	164	336	129	282	2.32e-16
Q7Y211|PP285_ARATH	Actinidia27141.t1	30.38	553	248	796	137	614	2.78e-80
Q7Y211|PP285_ARATH	Actinidia27141.t1	24.324	518	17	516	113	584	3.96e-37
Q9MAT2|PPR10_ARATH	Actinidia27494.t1	54.645	549	117	665	1	549	0
Q9MAT2|PPR10_ARATH	Actinidia27494.t1	23.284	335	77	403	128	391	7.93e-17
Q9FNN9|PP370_ARATH	Actinidia27542.t1	45.866	641	65	703	1	555	0
Q9FNN9|PP370_ARATH	Actinidia27542.t1	25.847	472	27	457	66	489	1.24e-33
Q9FNN9|PP370_ARATH	Actinidia27542.t1	28.185	259	512	756	2	256	2.7e-22
Q9STE1|PP333_ARATH	Actinidia27553.t1	57.692	650	178	827	80	728	0
Q9STE1|PP333_ARATH	Actinidia27553.t1	26.339	672	32	677	12	679	2.15e-82
Q8LDU5|PP298_ARATH	Actinidia28084.t1	62.228	413	47	457	11	423	0
Q9SYK1|PPR11_ARATH	Actinidia28087.t1	56.793	449	1	449	1	447	0
Q9SYK1|PPR11_ARATH	Actinidia28087.t1	25.131	191	300	486	47	236	1.73e-11
Q9FNN7|PP371_ARATH	Actinidia28102.t1	59.289	506	1	504	1	505	0
P0C899|PP271_ARATH	Actinidia28199.t1	32.588	537	82	597	387	882	4.85e-81
P0C899|PP271_ARATH	Actinidia28199.t1	22.705	207	50	232	617	823	5.35e-07
Q1PFC5|PP130_ARATH	Actinidia28258.t1	51.485	404	8	405	10	334	1.2e-134
Q9SIT7|PP151_ARATH	Actinidia28357.t1	33.133	667	21	668	116	713	8.38e-117
Q9SIT7|PP151_ARATH	Actinidia28357.t1	29.238	407	102	501	68	425	5.6e-37
Q9SIT7|PP151_ARATH	Actinidia28357.t1	24.932	365	206	570	71	388	6.03e-22
Q9C9I6|PP116_ARATH	Actinidia28434.t1	58.667	675	2	676	63	735	0
Q3ECH5|PP107_ARATH	Actinidia28812.t1	50	308	235	542	138	445	9.28e-107
Q3ECH5|PP107_ARATH	Actinidia28812.t1	23.643	258	285	542	123	375	3.54e-13
Q3ECH5|PP107_ARATH	Actinidia28812.t1	23.28	189	166	350	279	456	3.46e-07
Q3ECK2|PPR92_ARATH	Actinidia29032.t1	31.818	308	121	423	160	467	1.27e-48
Q3ECK2|PPR92_ARATH	Actinidia29032.t1	27.219	338	152	484	156	489	6.2e-41
Q3ECK2|PPR92_ARATH	Actinidia29032.t1	30.303	297	116	407	190	482	2.53e-38
Q3ECK2|PPR92_ARATH	Actinidia29032.t1	27.687	307	188	489	157	463	1.19e-37
Q3ECK2|PPR92_ARATH	Actinidia29032.t1	25.352	284	228	500	123	404	1.16e-30
Q3ECK2|PPR92_ARATH	Actinidia29032.t1	23.875	289	62	345	206	490	6.89e-20
Q3ECK2|PPR92_ARATH	Actinidia29032.t1	28.188	149	361	509	155	303	3.55e-16
Q3ECK2|PPR92_ARATH	Actinidia29032.t1	25	156	386	531	145	298	4.38e-13
Q3EDF8|PPR28_ARATH	Actinidia29389.t2	25.283	265	132	378	54	318	6.92e-23
Q3EDF8|PPR28_ARATH	Actinidia29389.t2	26.667	225	249	465	111	335	8.11e-22
Q3EDF8|PPR28_ARATH	Actinidia29389.t2	26.804	194	347	540	147	340	1.78e-20
Q3EDF8|PPR28_ARATH	Actinidia29389.t2	26.036	169	417	585	147	315	1.74e-16
Q3EDF8|PPR28_ARATH	Actinidia29389.t2	21.978	182	111	289	153	334	6.66e-11
Q3EDF8|PPR28_ARATH	Actinidia29389.t2	27.451	102	484	585	144	245	1.16e-07
Q9ZUT4|PP192_ARATH	Actinidia29423.t1	48.295	176	293	468	1	135	3.72e-41
Q9LP03|PPR73_ARATH	Actinidia29499.t1	45.192	624	1	623	1	578	0
Q9LVF9|PP245_ARATH	Actinidia29511.t1	52.847	439	76	514	2	438	1.5e-175
Q9LVF9|PP245_ARATH	Actinidia29511.t1	23.445	209	15	215	168	374	2.17e-09
Q9ZUW3|PP172_ARATH	Actinidia29740.t1	39.394	660	138	786	112	765	1.01e-162
Q9ZUW3|PP172_ARATH	Actinidia29740.t1	30.875	583	40	601	115	689	2.37e-84
Q9ZUW3|PP172_ARATH	Actinidia29740.t1	30.233	473	216	677	87	553	1.66e-59
Q9LN22|PPR54_ARATH	Actinidia29766.t1	73.753	381	157	537	1	381	0
Q9LN22|PPR54_ARATH	Actinidia29766.t1	23.431	239	152	390	135	339	5.77e-18
Q9LN22|PPR54_ARATH	Actinidia29766.t1	24.51	204	154	355	172	375	1.31e-15
Q9FIF7|PP435_ARATH	Actinidia29998.t1	57.463	536	4	535	5	540	0
Q9LJR6|PP253_ARATH	Actinidia30061.t1	57.143	539	56	594	77	615	0
Q9LJR6|PP253_ARATH	Actinidia30061.t1	24.71	259	239	496	58	314	1.07e-24
Q9LJR6|PP253_ARATH	Actinidia30061.t1	21.138	246	52	292	275	516	8.69e-13
Q9CAY1|PP223_ARATH	Actinidia30218.t1	40.766	444	21	464	19	421	7.25e-116
Q9CAY1|PP223_ARATH	Actinidia30218.t1	28.375	363	107	467	4	323	1.33e-37
Q9CAY1|PP223_ARATH	Actinidia30218.t1	24.359	234	207	440	1	193	2.48e-17
Q940A6|PP325_ARATH	Actinidia30329.t1	50.824	364	404	767	1	330	2.25e-120
Q940A6|PP325_ARATH	Actinidia30329.t1	32.131	305	509	812	1	305	1.11e-52
Q940A6|PP325_ARATH	Actinidia30329.t1	28.788	330	264	592	1	330	6.2e-43
Q940A6|PP325_ARATH	Actinidia30329.t1	30.198	202	617	817	4	205	3.25e-27
Q940A6|PP325_ARATH	Actinidia30329.t1	28.326	233	223	453	99	331	1.11e-24
Q940A6|PP325_ARATH	Actinidia30329.t1	34.286	175	649	823	1	175	2.1e-23
Q9LR72|PPR7_ARATH	Actinidia30486.t1	61.24	387	38	424	1	357	7.36e-170
Q5BIV3|PPR35_ARATH	Actinidia30489.t1	50.345	290	74	363	138	423	4.1e-92
Q9SVP7|PP307_ARATH	Actinidia30559.t1	54.355	287	363	649	151	435	1.93e-103
Q9SVP7|PP307_ARATH	Actinidia30559.t1	28.938	273	474	746	161	431	2.16e-42
Q9SVP7|PP307_ARATH	Actinidia30559.t1	24.903	514	46	544	22	431	1.31e-41
Q9SVP7|PP307_ARATH	Actinidia30559.t1	30.242	248	565	812	151	396	5.65e-40
Q9SVP7|PP307_ARATH	Actinidia30559.t1	23.718	156	739	883	86	203	9.62e-06
Q9LYV3|PP377_ARATH	Actinidia30600.t1	48.264	576	14	577	8	548	0
Q9LYV3|PP377_ARATH	Actinidia30600.t1	25.688	545	123	656	25	525	1.31e-44
Q3E9F0|PP392_ARATH	Actinidia30813.t1	61.728	486	21	505	24	509	0
Q3E9F0|PP392_ARATH	Actinidia30813.t1	23.396	265	70	334	253	513	2.45e-14
Q9SVA5|PP357_ARATH	Actinidia31096.t1	34.576	483	240	721	1	480	1.57e-102
Q9SVA5|PP357_ARATH	Actinidia31096.t1	33.831	402	66	467	32	427	6.72e-67
Q9SVA5|PP357_ARATH	Actinidia31096.t1	31.908	304	66	366	133	430	5.48e-51
Q9SVA5|PP357_ARATH	Actinidia31096.t1	28.571	301	451	750	7	306	2.32e-38
Q9SVA5|PP357_ARATH	Actinidia31096.t1	28.519	270	45	311	213	477	3.82e-27
Q1PFA6|PP144_ARATH	Actinidia31188.t1	54.174	563	52	610	1	563	0
Q1PFA6|PP144_ARATH	Actinidia31188.t1	27.883	477	29	455	79	544	2.43e-49
Q8GZ63|PP397_ARATH	Actinidia31220.t1	49.383	567	32	566	53	604	0
Q9FFN1|PP363_ARATH	Actinidia31302.t1	55.871	775	123	896	3	771	0
Q9FFN1|PP363_ARATH	Actinidia31302.t1	23.025	443	68	476	48	456	4.16e-31
Q9FFN1|PP363_ARATH	Actinidia31302.t1	34.667	75	116	190	434	507	2.18e-05
Q8S8P6|PP180_ARATH	Actinidia31333.t1	58.373	209	380	588	1	209	3.72e-84
Q8S8P6|PP180_ARATH	Actinidia31333.t1	32.512	203	211	413	7	209	5.37e-33
Q8S8P6|PP180_ARATH	Actinidia31333.t1	33.668	199	180	378	11	209	5.61e-31
Q8S8P6|PP180_ARATH	Actinidia31333.t1	39.157	166	451	616	2	167	2.61e-30
Q8S8P6|PP180_ARATH	Actinidia31333.t1	29.808	208	277	484	3	210	1.72e-25
Q9SY02|PP301_ARATH	Actinidia31341.t1	42.556	665	68	700	21	679	0
Q9SY02|PP301_ARATH	Actinidia31341.t1	29.091	385	61	428	198	579	1.65e-47
Q9SY02|PP301_ARATH	Actinidia31341.t1	35.789	285	250	533	17	286	1.17e-44
Q9SY02|PP301_ARATH	Actinidia31341.t1	30.859	256	58	309	288	520	4.11e-26
Q9LTV8|PP224_ARATH	Actinidia31372.t1	36.983	484	87	568	40	511	1.94e-112
Q9LTV8|PP224_ARATH	Actinidia31372.t1	28.469	418	13	413	63	462	1.08e-45
Q9LTV8|PP224_ARATH	Actinidia31372.t1	24	400	189	546	39	423	7.36e-34
Q9LTV8|PP224_ARATH	Actinidia31372.t1	29.961	257	71	318	217	467	1.24e-25
Q9LN01|PPR21_ARATH	Actinidia31473.t1	36.053	674	6	670	33	662	6.19e-137
Q9LIL5|PP233_ARATH	Actinidia31525.t1	52.314	497	17	508	106	589	6.93e-176
Q9M302|PP270_ARATH	Actinidia31566.t1	30.961	281	378	658	1	197	7.64e-35
Q9M302|PP270_ARATH	Actinidia31566.t1	22.273	220	246	465	10	183	4.96e-18
Q9M302|PP270_ARATH	Actinidia31566.t1	26.786	224	172	394	1	182	4.55e-17
Q9M302|PP270_ARATH	Actinidia31566.t1	26.455	189	141	329	5	188	4.72e-15
Q9M302|PP270_ARATH	Actinidia31566.t1	24.737	190	102	291	1	185	5.82e-15
Q9M302|PP270_ARATH	Actinidia31566.t1	17.241	174	77	247	46	206	5.28e-05
Q9FJY7|PP449_ARATH	Actinidia31796.t1	42.711	391	122	508	1003	1391	2.4e-113
Q9FJY7|PP449_ARATH	Actinidia31796.t1	27.019	322	15	327	1000	1314	1.6e-23
Q9LS72|PP261_ARATH	Actinidia31803.t1	38.49	543	33	560	32	547	1.04e-126
Q9LS72|PP261_ARATH	Actinidia31803.t1	24.773	331	208	512	14	330	1.08e-19
Q9LMY5|PPR41_ARATH	Actinidia31923.t1	49.905	525	2	517	5	518	9.1e-169
Q9LMY5|PPR41_ARATH	Actinidia31923.t1	23.947	380	331	706	161	520	3.08e-32
Q9LMY5|PPR41_ARATH	Actinidia31923.t1	23.43	414	428	826	157	539	6.4e-31
Q9C507|PP111_ARATH	Actinidia31949.t1	54.403	704	1	702	1	702	0
Q9ZQ74|PP146_ARATH	Actinidia31950.t1	55.873	664	27	689	1039	1673	0
Q9C9A2|PP112_ARATH	Actinidia31980.t1	63.964	222	137	358	12	233	1.63e-101
Q9C9A2|PP112_ARATH	Actinidia31980.t1	27.976	168	316	480	51	218	9.97e-20
Q9C9A2|PP112_ARATH	Actinidia31980.t1	19.412	170	123	291	67	236	2.31e-08
Q0WLC6|PP349_ARATH	Actinidia32089.t1	49.124	1142	9	1089	3	1112	0
Q9ZU27|PPR76_ARATH	Actinidia32109.t1	76.899	316	331	646	1	316	0
Q9ZU27|PPR76_ARATH	Actinidia32109.t1	25.466	322	198	518	5	293	6.51e-27
Q9ZU27|PPR76_ARATH	Actinidia32109.t1	29.381	194	184	374	94	283	1.19e-22
Q9ZU27|PPR76_ARATH	Actinidia32109.t1	29.56	159	204	359	148	306	2.05e-19
Q9ZU27|PPR76_ARATH	Actinidia32109.t1	23.529	153	132	278	146	295	1.49e-05
Q8L6Y7|PP193_ARATH	Actinidia32551.t1	41.837	196	258	453	171	366	6.57e-48
Q8L6Y7|PP193_ARATH	Actinidia32551.t1	27.322	366	4	363	40	381	2.35e-38
Q9CAA8|PP108_ARATH	Actinidia32661.t1	36.034	716	2	713	21	665	1.65e-152
Q8S9D1|PP395_ARATH	Actinidia32677.t1	55.211	451	307	757	59	459	2.83e-165
Q8S9D1|PP395_ARATH	Actinidia32678.t1	51.844	488	306	787	58	504	3.35e-171
Q9STF3|PP265_ARATH	Actinidia32727.t1	41.681	571	80	650	52	615	1.56e-164
Q9STF3|PP265_ARATH	Actinidia32727.t1	28.882	322	50	365	119	433	1.34e-36
Q9FVX2|PP129_ARATH	Actinidia32795.t1	30.926	443	59	496	38	477	1.67e-63
Q9M1D8|PP288_ARATH	Actinidia32859.t1	58.871	372	6	357	6	377	2.75e-157
Q9M1D8|PP288_ARATH	Actinidia32859.t1	22.667	225	235	459	153	374	3.64e-17
Q9M1D8|PP288_ARATH	Actinidia32859.t1	19.403	134	327	460	172	305	3.75e-06
Q84VG6|PP160_ARATH	Actinidia32984.t1	60.965	228	118	344	8	233	6.7e-88
Q84VG6|PP160_ARATH	Actinidia32984.t1	34.101	217	244	459	33	241	5.83e-30
Q84VG6|PP160_ARATH	Actinidia32984.t1	21.714	175	391	562	5	172	7.08e-07
Q84VG6|PP160_ARATH	Actinidia32984.t1	24	100	498	597	83	172	5.19e-06
Q84VG6|PP160_ARATH	Actinidia32984.t1	32.759	58	530	587	74	131	1.1e-05
O82380|PP175_ARATH	Actinidia33047.t1	41.418	536	204	738	171	696	1.78e-150
O82380|PP175_ARATH	Actinidia33047.t1	26.121	379	103	444	159	505	5.8e-38
O82380|PP175_ARATH	Actinidia33047.t1	24.29	317	51	334	214	528	1.8e-24
Q9M8W9|PP211_ARATH	Actinidia33264.t1	48.094	341	54	394	112	416	4.53e-104
Q9M8W9|PP211_ARATH	Actinidia33264.t1	26.733	101	157	255	318	418	2.25e-07
Q9C9A2|PP112_ARATH	Actinidia33408.t1	65.801	462	36	483	43	504	0
Q9S7F4|PP206_ARATH	Actinidia33437.t1	36.87	754	58	810	41	787	1.91e-179
Q9S7F4|PP206_ARATH	Actinidia33437.t1	25.559	313	34	346	249	526	1.6e-27
Q9S7F4|PP206_ARATH	Actinidia33437.t1	25.753	299	31	325	347	608	7e-19
Q1PEU4|PP201_ARATH	Actinidia33505.t1	52.941	119	98	216	83	200	5.19e-39
Q1PEU4|PP201_ARATH	Actinidia33505.t1	36.283	113	163	264	74	186	9.56e-19
Q1PEU4|PP201_ARATH	Actinidia33505.t1	31.496	127	296	422	85	204	5.17e-14
Q9SS60|PP210_ARATH	Actinidia33592.t1	58.324	871	12	882	66	934	0
Q9LSB8|PP235_ARATH	Actinidia33593.t1	39.963	538	150	687	29	531	6.3e-148
Q9LSB8|PP235_ARATH	Actinidia33593.t1	28.9	391	82	468	63	417	4.13e-45
Q9LSB8|PP235_ARATH	Actinidia33593.t1	29.94	167	378	544	24	188	4.95e-17
Q7Y211|PP285_ARATH	Actinidia33650.t1	64.684	807	73	869	1	807	0
Q7Y211|PP285_ARATH	Actinidia33650.t1	29.478	441	65	478	198	632	4.4e-45
Q9SVH0|PP329_ARATH	Actinidia33659.t1	51.804	776	9	773	10	781	0
Q9SVH0|PP329_ARATH	Actinidia33659.t1	27.007	137	520	654	8	137	3.13e-13
Q9FNN9|PP370_ARATH	Actinidia33697.t1	53.594	793	16	806	17	807	0
Q9FNN9|PP370_ARATH	Actinidia33697.t1	24.661	442	6	406	318	746	3.11e-27
P0C7Q7|PPR38_ARATH	Actinidia33760.t2	38.49	543	66	602	70	612	2.67e-141
P0C7Q7|PPR38_ARATH	Actinidia33760.t2	27.991	443	68	503	177	618	9.91e-64
P0C7Q7|PPR38_ARATH	Actinidia33760.t2	28.857	350	61	410	250	595	2.3e-49
P0C7Q7|PPR38_ARATH	Actinidia33760.t2	26.587	252	65	316	355	606	1.7e-29
Q3E6Q1|PPR32_ARATH	Actinidia33773.t1	34.104	519	165	681	2	494	2.37e-112
Q3E6Q1|PPR32_ARATH	Actinidia33773.t1	23.984	492	70	560	8	441	3.04e-49
Q3E6Q1|PPR32_ARATH	Actinidia33773.t1	23.762	303	55	356	94	370	7.87e-27
Q3E6Q1|PPR32_ARATH	Actinidia33773.t1	27.869	183	366	548	1	183	4.88e-23
Q3E6Q1|PPR32_ARATH	Actinidia33773.t1	23.116	199	48	233	290	486	0.000147
O81767|PP348_ARATH	Actinidia33834.t1	39.426	766	67	823	58	819	0
O81767|PP348_ARATH	Actinidia33834.t1	29.642	307	66	362	259	562	3.49e-36
O81767|PP348_ARATH	Actinidia33834.t1	25.591	254	66	308	360	610	7.38e-21
Q9ZUA2|PP141_ARATH	Actinidia34037.t3	57.286	398	144	541	1	398	1.16e-173
Q9ZUA2|PP141_ARATH	Actinidia34037.t3	19.658	117	2	118	276	392	0.000732
Q9M1D8|PP288_ARATH	Actinidia34114.t1	73.118	186	265	450	5	189	9.36e-98
Q9M1D8|PP288_ARATH	Actinidia34114.t1	25.431	232	163	391	8	233	3.4e-15
P0C899|PP271_ARATH	Actinidia34179.t1	66.119	670	21	685	11	671	0
Q9SIT7|PP151_ARATH	Actinidia34201.t1	32.974	649	85	664	36	678	1.65e-117
Q9SIT7|PP151_ARATH	Actinidia34201.t1	28.389	391	185	570	35	406	8.37e-44
Q9SIT7|PP151_ARATH	Actinidia34201.t1	24.083	436	40	465	257	582	2.21e-26
Q9SIT7|PP151_ARATH	Actinidia34201.t1	28.517	263	284	513	32	257	7.04e-19
Q5G1S8|PP241_ARATH	Actinidia34295.t3	65.616	1428	28	1438	32	1451	0	flo22	endosperm development	10.1111/jipb.13402
Q9LYZ9|PP362_ARATH	Actinidia34380.t1	57.908	803	1	787	1	702	0
Q9LYZ9|PP362_ARATH	Actinidia34380.t1	25.527	474	338	788	173	633	1.95e-57
Q9LYZ9|PP362_ARATH	Actinidia34380.t1	27.907	301	182	482	421	712	5.32e-36
Q9LYZ9|PP362_ARATH	Actinidia34380.t1	23.889	360	179	515	361	710	4.28e-34
Q9LYZ9|PP362_ARATH	Actinidia34380.t1	24.451	319	489	797	101	418	2.43e-27
Q9LYZ9|PP362_ARATH	Actinidia34380.t1	23.715	253	167	385	470	720	1.78e-16
Q9SR82|PP219_ARATH	Actinidia34388.t1	32.231	605	8	591	15	582	5.18e-113
Q9LXF2|PP385_ARATH	Actinidia34412.t1	40.04	502	23	519	31	525	4.03e-128
Q9STF3|PP265_ARATH	Actinidia34431.t1	68.615	650	1	650	1	643	0
Q8LE47|PPR87_ARATH	Actinidia34496.t1	34	400	15	407	15	409	3.63e-73
Q9SIT7|PP151_ARATH	Actinidia34673.t1	33.108	592	22	611	50	569	3.89e-113
Q9SIT7|PP151_ARATH	Actinidia34673.t1	29.282	362	153	513	48	370	1.8e-42
O49436|PP327_ARATH	Actinidia34693.t1	64.735	604	55	658	54	653	0
Q9ZUW3|PP172_ARATH	Actinidia34714.t1	31.218	394	138	527	2	392	1.14e-60
Q9ZUW3|PP172_ARATH	Actinidia34714.t1	27.047	403	238	635	1	394	3.56e-46
Q9ZUW3|PP172_ARATH	Actinidia34714.t1	26.293	464	340	793	2	449	7.61e-42
Q9ZUW3|PP172_ARATH	Actinidia34714.t1	29.049	389	45	425	10	392	6.65e-38
Q9ZUW3|PP172_ARATH	Actinidia34714.t1	26.552	290	43	332	109	395	2.73e-32
P0C7Q9|PPR56_ARATH	Actinidia34749.t1	45.467	717	7	705	10	724	0
P0C7Q9|PPR56_ARATH	Actinidia34749.t1	29.762	420	192	607	313	731	4.22e-52
Q9FRS4|PPR22_ARATH	Actinidia34755.t1	56.332	458	86	543	27	484	0
Q9FRS4|PPR22_ARATH	Actinidia34755.t1	25.758	264	281	544	47	310	1.68e-24
Q8GYP6|PPR49_ARATH	Actinidia34976.t1	62.63	867	1	849	6	863	0
Q9CA56|PP121_ARATH	Actinidia34995.t1	55.797	690	121	809	1	690	0
Q9CA56|PP121_ARATH	Actinidia34995.t1	30.612	539	83	614	165	698	6.89e-74
Q9CA56|PP121_ARATH	Actinidia34995.t1	27.939	587	85	665	66	647	1.75e-71
Q9CA56|PP121_ARATH	Actinidia34995.t1	27.879	330	80	407	362	691	1.56e-35
Q9CA56|PP121_ARATH	Actinidia34995.t1	26.984	252	63	312	447	697	4.45e-21
Q9CA56|PP121_ARATH	Actinidia34995.t1	22.703	185	724	873	1	184	0.000586
Q9FJY7|PP449_ARATH	Actinidia35010.t1	38.869	548	4	538	10	551	1.3e-129
Q9FLJ6|PP439_ARATH	Actinidia35012.t1	62.045	440	16	451	18	457	0
Q9FME4|PP438_ARATH	Actinidia35047.t1	60.618	518	19	518	176	687	0
Q0WN60|PPR48_ARATH	Actinidia35058.t1	57.014	884	87	970	1	853	0
Q9SY02|PP301_ARATH	Actinidia35116.t1	70.536	224	473	696	14	237	2.11e-121
Q9SY02|PP301_ARATH	Actinidia35116.t1	26.19	168	355	518	4	160	2.3e-10
Q9SY02|PP301_ARATH	Actinidia35116.t1	24.138	174	271	427	4	177	6.69e-07
Q9SY02|PP301_ARATH	Actinidia35116.t1	22.424	165	155	311	14	152	4.14e-06
Q9SY02|PP301_ARATH	Actinidia35116.t1	27.82	133	67	185	19	151	0.000145
Q9SY02|PP301_ARATH	Actinidia35116.t1	27.928	111	97	197	18	128	0.000177
Q9SIL5|PP165_ARATH	Actinidia35151.t1	42.216	379	145	520	13	391	5.42e-108
Q9SIL5|PP165_ARATH	Actinidia35151.t1	24.269	342	57	389	58	366	3.2e-25
Q84JR3|PP334_ARATH	Actinidia35252.t1	49.539	434	24	457	374	805	1.82e-149
Q9LVQ5|PP432_ARATH	Actinidia35406.t1	55.915	1082	15	1095	14	1090	0
Q9MA50|PPR13_ARATH	Actinidia35478.t1	54.262	481	16	496	38	478	0
O04504|PPR27_ARATH	Actinidia35523.t1	51.282	585	23	606	31	588	0
Q9LER0|PP381_ARATH	Actinidia35565.t1	46.328	885	68	920	62	936	0
Q9LER0|PP381_ARATH	Actinidia35565.t1	28.571	868	93	932	10	831	4.02e-110
Q9LER0|PP381_ARATH	Actinidia35565.t1	24.007	579	328	901	9	521	1.14e-39
Q9LER0|PP381_ARATH	Actinidia35565.t1	23.341	437	31	452	570	935	7.8e-27
Q9FJY7|PP449_ARATH	Actinidia35699.t1	44.306	483	30	512	30	511	2.76e-146
Q3E6Q1|PPR32_ARATH	Actinidia35774.t1	45.798	476	328	802	1	476	7.1e-156
Q3E6Q1|PPR32_ARATH	Actinidia35774.t1	34.932	292	131	421	6	297	6.41e-50
Q3E6Q1|PPR32_ARATH	Actinidia35774.t1	29.739	306	227	530	1	302	1.58e-43
Q3E6Q1|PPR32_ARATH	Actinidia35774.t1	29.433	282	36	311	11	289	9.9e-32
O23266|PP308_ARATH	Actinidia35825.t1	60.335	537	47	583	1	505	0
O23266|PP308_ARATH	Actinidia35825.t1	20.714	280	13	217	69	346	4.09e-07
Q9MAT2|PPR10_ARATH	Actinidia35848.t1	50.549	182	152	330	42	222	7.45e-59
Q9MAT2|PPR10_ARATH	Actinidia35848.t1	25	176	232	403	55	194	8.53e-13
Q9MAT2|PPR10_ARATH	Actinidia35848.t1	26.846	149	333	468	55	192	4.63e-06
Q9MAT2|PPR10_ARATH	Actinidia35848.t1	29.412	68	82	149	141	208	0.000106
Q3EDA9|PPR46_ARATH	Actinidia35910.t1	40.722	609	1	593	1	606	3.27e-161
Q3EDA9|PPR46_ARATH	Actinidia35910.t1	21.739	253	99	312	386	637	0.000226
Q9LW63|PP251_ARATH	Actinidia35937.t1	34.875	562	76	627	1	499	7.32e-113
Q9LW63|PP251_ARATH	Actinidia35937.t1	27.251	411	8	406	33	407	4.55e-40
Q9FLD8|PP408_ARATH	Actinidia36037.t1	75.121	619	53	671	54	670	0
Q9LW63|PP251_ARATH	Actinidia36102.t1	36.391	338	283	619	1	313	1.16e-79
Q9LW63|PP251_ARATH	Actinidia36102.t1	33.721	172	192	362	11	182	7.28e-32
Q9LW63|PP251_ARATH	Actinidia36102.t1	30.556	180	71	249	27	170	1.71e-22
Q9SNB7|PP264_ARATH	Actinidia36147.t1	64.51	572	100	664	73	644	0
Q9FMU2|PP380_ARATH	Actinidia36218.t1	54.054	629	5	632	2	629	0
Q9LW32|PP258_ARATH	Actinidia36242.t1	68.85	626	41	659	132	755	0
Q9LW32|PP258_ARATH	Actinidia36242.t1	33.838	198	40	232	346	534	5.99e-22
Q9S7F4|PP206_ARATH	Actinidia36243.t1	62.606	706	105	810	1	702	0
Q9S7F4|PP206_ARATH	Actinidia36243.t1	29.4	500	34	527	62	522	1.26e-58
Q9S7F4|PP206_ARATH	Actinidia36243.t1	25.338	296	33	325	263	522	2.07e-18
Q9S7F4|PP206_ARATH	Actinidia36243.t1	22.051	195	39	189	370	557	9.31e-05
Q9FWA6|PP207_ARATH	Actinidia36281.t1	58.917	757	154	903	111	818	0
Q9FWA6|PP207_ARATH	Actinidia36281.t1	28.772	570	49	617	138	656	4.41e-83
Q9FWA6|PP207_ARATH	Actinidia36281.t1	28.974	497	1	494	188	653	2.5e-66
Q9M891|PP208_ARATH	Actinidia36290.t1	49.158	653	1	647	1	619	0
Q9M2Y7|PP274_ARATH	Actinidia36415.t1	59.29	479	1	479	1	442	0
Q9SZT8|PP354_ARATH	Actinidia36452.t1	50.174	287	17	299	22	304	1.29e-96
Q9SZT8|PP354_ARATH	Actinidia36452.t1	24.286	210	202	380	78	281	4.7e-17
Q9SS83|PP220_ARATH	Actinidia36496.t1	30.377	902	119	964	94	988	5.66e-139
Q9SS83|PP220_ARATH	Actinidia36496.t1	24.492	837	75	873	170	997	2.73e-81
Q9SS83|PP220_ARATH	Actinidia36496.t1	24.685	794	214	967	108	890	1.5e-78
O23169|PP353_ARATH	Actinidia36510.t1	62.969	640	15	649	23	660	0
Q9SH26|PP102_ARATH	Actinidia36711.t1	39.789	284	76	358	1	249	1.72e-64
Q9SH26|PP102_ARATH	Actinidia36711.t1	24.498	249	321	568	1	249	9.95e-30
Q9SH26|PP102_ARATH	Actinidia36711.t1	28	175	404	577	49	223	3.65e-24
Q9SH26|PP102_ARATH	Actinidia36711.t1	28.723	188	65	251	60	247	8.45e-20
Q9SH26|PP102_ARATH	Actinidia36711.t1	19.663	178	42	218	72	249	2.75e-10
Q9SH26|PP102_ARATH	Actinidia36711.t1	21.569	102	83	184	149	250	0.00029
Q9FK33|PP427_ARATH	Actinidia36802.t1	55.399	639	67	701	6	608	0
Q56X05|PPR15_ARATH	Actinidia36912.t1	60.541	185	216	400	1	184	2.28e-82
Q56X05|PPR15_ARATH	Actinidia36912.t1	24.314	255	326	572	10	225	8.95e-19
Q56X05|PPR15_ARATH	Actinidia36912.t1	25.749	167	163	290	10	176	1.12e-12
Q56X05|PPR15_ARATH	Actinidia36912.t1	19.118	136	64	197	10	145	4.47e-08
Q0WSH6|PP312_ARATH	Actinidia36956.t1	67.982	684	1	684	1	684	0
Q8GWE0|PP314_ARATH	Actinidia37309.t1	65.541	148	257	404	109	253	2.57e-66
Q8GWE0|PP314_ARATH	Actinidia37309.t1	26.316	114	209	322	128	241	1.52e-08
Q8GWE0|PP314_ARATH	Actinidia37309.t1	28.75	80	410	489	118	197	0.000137
O22714|PPR86_ARATH	Actinidia37413.t1	63.169	486	3	488	4	443	0
Q9CA73|PP119_ARATH	Actinidia37613.t1	50.838	358	87	444	1	332	3.17e-124
Q0WQW5|PPR85_ARATH	Actinidia37616.t1	38.742	493	19	507	80	554	3.68e-117
Q1PFQ9|PPR62_ARATH	Actinidia37630.t1	64.403	427	95	520	1	426	0
Q1PFQ9|PPR62_ARATH	Actinidia37630.t1	24.543	383	53	398	64	376	1.01e-20
Q9CA58|PP120_ARATH	Actinidia37632.t1	48.177	384	83	464	1	356	4.18e-112
Q9CA58|PP120_ARATH	Actinidia37632.t1	36.421	475	283	757	26	414	4.92e-94
Q9CA58|PP120_ARATH	Actinidia37632.t1	22.008	259	468	706	1	258	3.48e-19
Q9CA58|PP120_ARATH	Actinidia37632.t1	21.961	255	87	317	145	386	7.09e-10
Q9S7Q2|PP124_ARATH	Actinidia37684.t1	60.539	408	224	631	5	352	9e-164
Q9S7Q2|PP124_ARATH	Actinidia37684.t1	22.835	381	125	503	13	326	6.82e-28
Q9S7Q2|PP124_ARATH	Actinidia37684.t1	21.852	270	144	405	99	331	2.76e-20
Q9S7Q2|PP124_ARATH	Actinidia37684.t1	25.688	218	105	315	138	351	5.2e-12
Q38959|PP257_ARATH	Actinidia37703.t1	58.594	384	18	398	35	416	4.25e-158
P0C8R0|PP416_ARATH	Actinidia37914.t1	58.452	491	44	530	61	551	0
P0C8R0|PP416_ARATH	Actinidia37914.t1	21.39	187	354	540	201	386	1.06e-09
Q9LN22|PPR54_ARATH	Actinidia37949.t1	49.246	398	134	531	2	298	3.88e-123
Q9LN22|PPR54_ARATH	Actinidia37949.t1	20.673	208	154	328	99	306	1.95e-09
Q9CA54|PP122_ARATH	Actinidia38146.t1	60.342	643	1	643	1	605	0
Q9ZUT4|PP192_ARATH	Actinidia38240.t1	59.35	123	292	414	3	125	5.88e-47
P0C894|PP143_ARATH	Actinidia38410.t1	56.841	709	56	761	77	784	0
Q9SAJ5|PP133_ARATH	Actinidia38544.t1	54.318	359	416	763	39	396	2.11e-121
Q9SAJ5|PP133_ARATH	Actinidia38544.t1	25.389	386	122	480	19	396	9.54e-23
Q9FK93|PP406_ARATH	Actinidia38764.t1	52.381	588	95	682	1	588	0
Q9FK93|PP406_ARATH	Actinidia38764.t1	29.2	250	40	286	152	395	1.76e-22
Q9FK93|PP406_ARATH	Actinidia38764.t1	33.613	119	37	155	250	364	2.57e-12
Q9FK93|PP406_ARATH	Actinidia38782.t1	52.551	588	95	682	1	588	0
Q9FK93|PP406_ARATH	Actinidia38782.t1	29.2	250	40	286	152	395	1.71e-22
Q9FK93|PP406_ARATH	Actinidia38782.t1	33.613	119	37	155	250	364	2.42e-12
Q3EDA9|PPR46_ARATH	Actinidia38807.t1	40.722	609	1	593	8	613	1.41e-158
Q3EDA9|PPR46_ARATH	Actinidia38807.t1	21.459	233	99	292	393	624	0.000758
Q8RWS8|PP199_ARATH	Actinidia39218.t1	67.98	787	25	810	45	831	0
Q9LS72|PP261_ARATH	Actinidia39289.t1	41.156	571	22	589	8	573	5.62e-156
Q9SIT7|PP151_ARATH	Actinidia39302.t1	62.982	597	102	692	1	567	0
Q9SIT7|PP151_ARATH	Actinidia39302.t1	30.11	455	42	457	73	460	2.7e-58
Q9SIT7|PP151_ARATH	Actinidia39302.t1	34.47	264	18	273	151	412	1.31e-51
Q9SKU6|PP166_ARATH	Actinidia39312.t1	48.195	471	21	488	26	495	2.26e-154
O49399|PP321_ARATH	Actinidia39525.t1	50.299	501	41	480	9	505	6.32e-175
Q9SVA5|PP357_ARATH	Actinidia39730.t1	33.291	781	45	819	81	850	1.35e-157
Q9FMQ1|PP376_ARATH	Actinidia39878.t1	53.312	619	130	744	2	620	0
Q9FMQ1|PP376_ARATH	Actinidia39878.t1	28.171	607	199	801	1	607	1.07e-83
Q9FMQ1|PP376_ARATH	Actinidia39878.t1	30.309	485	125	608	137	620	2.95e-70
Q9FMQ1|PP376_ARATH	Actinidia39878.t1	26.807	429	110	538	192	620	2.78e-48
A8MQA3|PP330_ARATH	Actinidia39890.t1	65.426	376	165	540	1	375	0
A8MQA3|PP330_ARATH	Actinidia39890.t1	31.33	233	72	302	11	241	3.08e-33
Q9LYT2|PP287_ARATH	Actinidia39996.t1	69.388	539	1	532	1	538	0
Q9SY02|PP301_ARATH	Actinidia40095.t1	35.791	556	94	641	34	589	4.6e-132
Q9SY02|PP301_ARATH	Actinidia40095.t1	30.067	449	56	488	127	539	7.44e-59
Q9SY02|PP301_ARATH	Actinidia40095.t1	22.607	491	230	633	15	478	7.24e-35
Q9LUJ4|PP248_ARATH	Actinidia40130.t1	51.27	433	32	458	9	424	2e-155
Q9LUJ4|PP248_ARATH	Actinidia40130.t1	22.878	271	273	543	138	404	3.86e-13
Q8VYH0|PP313_ARATH	Actinidia40254.t1	55.537	596	1	595	1	582	0
Q9M907|PP217_ARATH	Actinidia40273.t1	76.457	841	31	870	49	889	0
Q9LSQ2|PP239_ARATH	Actinidia40353.t1	55.844	616	22	637	69	653	0
Q9LSQ2|PP239_ARATH	Actinidia40353.t1	22.816	412	278	641	144	552	1.01e-27
Q9LSQ2|PP239_ARATH	Actinidia40353.t1	25.348	359	105	456	326	682	3.24e-27
Q9LSQ2|PP239_ARATH	Actinidia40353.t1	26.282	156	166	321	532	687	1.75e-13

## Sheet: S2
Table S2.Detailed information for blastP searching of PPR genes in the Actinidia eriantha genome.
Query	Subject	Identity	Alignment length	Start of alignment in query	End of alignment in query	Start of alignment in subject	End of alignment in subject	E value
Q9LR72|PPR7_ARATH	DTZ79_00g03220	55.348	374	56	429	58	396	2.03e-142
Q8L6Y7|PP193_ARATH	DTZ79_01g00570	36.807	451	4	453	37	431	1.14e-95
Q8L6Y7|PP193_ARATH	DTZ79_01g00570	23.418	158	140	295	296	448	1.14e-06
O23266|PP308_ARATH	DTZ79_01g01300	66.312	564	47	610	1	562	0
O23266|PP308_ARATH	DTZ79_01g01300	21.508	358	10	332	66	389	2.03e-20
Q9MAT2|PPR10_ARATH	DTZ79_01g01730	50.179	558	1	553	1	528	0
Q9MAT2|PPR10_ARATH	DTZ79_01g01760	53.333	210	176	385	17	226	2.04e-81
Q9MAT2|PPR10_ARATH	DTZ79_01g01760	22.041	245	248	481	23	219	6.64e-15
Q9MAT2|PPR10_ARATH	DTZ79_01g01760	28	125	82	205	90	214	1.88e-11
Q9LIQ7|PP252_ARATH	DTZ79_01g04450	66.451	617	29	633	46	661	0
Q9LIQ7|PP252_ARATH	DTZ79_01g04450	25.581	258	215	472	41	294	8.53e-25
Q8S9D1|PP395_ARATH	DTZ79_01g07050	37.71	297	326	615	1	240	3.89e-54
Q8S9D1|PP395_ARATH	DTZ79_01g07050	33.803	284	490	769	23	253	2.97e-44
Q8S9D1|PP395_ARATH	DTZ79_01g07050	20.349	172	284	445	77	247	2.64e-06
Q9M2Y4|PP276_ARATH	DTZ79_01g08230	56.484	455	282	736	1	451	2.35e-179
Q9M2Y4|PP276_ARATH	DTZ79_01g08230	25.219	456	181	626	1	444	1.2e-38
Q9M2Y4|PP276_ARATH	DTZ79_01g08230	26.859	417	53	458	6	382	1.6e-37
Q9SJZ3|PP169_ARATH	DTZ79_01g10780	40.156	640	29	667	15	622	1.04e-159
Q9STS9|PP268_ARATH	DTZ79_01g11220	60.465	645	44	688	504	1147	0
Q9FFG8|PP417_ARATH	DTZ79_01g11360	58.361	610	38	646	36	609	0
Q9ZU29|PP139_ARATH	DTZ79_01g11720	51.138	571	17	577	30	589	0
Q9SJG6|PP200_ARATH	DTZ79_01g14010	50	314	17	326	11	263	7.03e-95
Q9SJG6|PP200_ARATH	DTZ79_01g14010	21.702	235	191	424	53	259	4.54e-14
Q9SIT7|PP151_ARATH	DTZ79_02g00820	36.066	671	40	668	188	850	1.34e-156
Q9SIT7|PP151_ARATH	DTZ79_02g00820	29.088	636	13	609	64	624	4.1e-81
O82380|PP175_ARATH	DTZ79_02g02370	40.283	566	46	611	34	596	3.16e-154
Q9SJG6|PP200_ARATH	DTZ79_02g02430	38.007	271	25	280	41	306	1.69e-52
Q9SJG6|PP200_ARATH	DTZ79_02g02430	24.024	333	206	531	91	358	6.06e-20
Q9LVA2|PP443_ARATH	DTZ79_02g02580	41.986	967	11	958	13	959	0
Q9LVA2|PP443_ARATH	DTZ79_02g02580	20.787	356	612	963	91	409	2.2e-16
P93005|PP181_ARATH	DTZ79_02g07610	44.762	315	13	325	10	291	8.16e-88
P93005|PP181_ARATH	DTZ79_02g07610	33.219	292	240	526	30	290	8.91e-45
P93005|PP181_ARATH	DTZ79_02g07610	26.102	295	137	428	30	293	1.62e-33
P93005|PP181_ARATH	DTZ79_02g07610	34.132	167	338	499	27	193	1.14e-22
P93005|PP181_ARATH	DTZ79_02g07610	31.313	99	439	533	27	125	1.45e-09
Q9FMQ1|PP376_ARATH	DTZ79_02g09020	50	142	450	591	1	128	1.37e-42
Q9FMQ1|PP376_ARATH	DTZ79_02g09020	33.333	132	383	514	4	121	3.81e-19
Q9FMQ1|PP376_ARATH	DTZ79_02g09020	28.777	139	590	728	1	129	5.3e-19
Q9FMQ1|PP376_ARATH	DTZ79_02g09020	28.986	138	310	447	1	124	1.71e-15
Q9FMQ1|PP376_ARATH	DTZ79_02g09020	28.226	124	138	261	4	113	6.04e-14
Q9FMQ1|PP376_ARATH	DTZ79_02g09020	26.718	131	247	377	8	124	2.76e-13
Q9FMQ1|PP376_ARATH	DTZ79_02g09020	27.559	127	282	408	8	120	1.29e-12
Q9FMQ1|PP376_ARATH	DTZ79_02g09020	28.182	110	201	310	32	127	4.03e-12
Q9FMQ1|PP376_ARATH	DTZ79_02g09020	25	140	657	796	2	127	2.48e-09
Q9FMQ1|PP376_ARATH	DTZ79_02g09020	33.333	78	162	236	46	123	6.52e-08
Q9FMQ1|PP376_ARATH	DTZ79_02g09030	46	150	240	389	1	148	1.87e-38
Q9FMQ1|PP376_ARATH	DTZ79_02g09030	33.333	129	520	648	1	127	1.49e-14
Q9FMQ1|PP376_ARATH	DTZ79_02g09030	28.148	135	461	595	12	144	4.58e-12
Q9FMQ1|PP376_ARATH	DTZ79_02g09030	25.342	146	310	455	1	144	1.18e-08
Q9FMQ1|PP376_ARATH	DTZ79_02g09030	25.828	151	415	565	1	145	1.35e-08
Q9FMQ1|PP376_ARATH	DTZ79_02g09030	24.265	136	658	793	3	136	6.42e-08
Q9FMQ1|PP376_ARATH	DTZ79_02g09030	27.068	133	485	617	1	131	2.14e-06
Q9M9X9|PPR18_ARATH	DTZ79_02g09230	59.899	990	11	984	22	1001	0
Q9M9X9|PPR18_ARATH	DTZ79_02g09230	26.688	622	373	986	218	757	1.31e-60
O64766|PP185_ARATH	DTZ79_02g10500	42.177	147	49	185	4	146	2.8e-32
O64766|PP185_ARATH	DTZ79_02g10500	41.026	117	201	308	29	145	1.29e-23
O64766|PP185_ARATH	DTZ79_02g10500	24.576	118	38	154	55	146	4.51e-09
O64766|PP185_ARATH	DTZ79_02g10500	26.144	153	263	413	29	146	1.34e-07
Q9ZQA1|PP188_ARATH	DTZ79_02g11890	54.797	469	26	492	1	468	0
Q38959|PP257_ARATH	DTZ79_02g14070	58.854	384	18	398	22	403	1.28e-158
O82380|PP175_ARATH	DTZ79_02g14500	40.283	566	46	611	34	596	5.13e-154
O04647|PP399_ARATH	DTZ79_03g00320	49.897	974	1	965	4	897	0
O04647|PP399_ARATH	DTZ79_03g00320	22.581	372	662	1029	140	509	4.62e-21
O04647|PP399_ARATH	DTZ79_03g00320	20.216	742	281	1015	139	774	4.95e-14
O04647|PP399_ARATH	DTZ79_03g00320	23.913	230	808	1037	149	378	3.48e-13
Q3ECK2|PPR92_ARATH	DTZ79_03g05810	29.539	369	60	423	223	591	1.21e-51
Q3ECK2|PPR92_ARATH	DTZ79_03g05810	27.687	307	188	489	281	587	3.19e-37
Q3ECK2|PPR92_ARATH	DTZ79_03g05810	25.364	343	149	481	208	544	1.38e-36
Q3ECK2|PPR92_ARATH	DTZ79_03g05810	25.18	278	228	500	251	528	1.01e-30
Q3ECK2|PPR92_ARATH	DTZ79_03g05810	25.258	194	316	509	234	427	1.16e-18
Q5G1S8|PP241_ARATH	DTZ79_03g08000	65.395	1442	28	1438	32	1459	0
P0C899|PP271_ARATH	DTZ79_03g09380	66.766	671	21	686	11	672	0
O80647|PP195_ARATH	DTZ79_03g13480	49.353	541	2	523	29	564	4.61e-168
O80647|PP195_ARATH	DTZ79_03g13480	27.43	463	320	781	50	503	4.05e-59
O80647|PP195_ARATH	DTZ79_03g13480	28.773	497	223	715	52	540	7.85e-58
O80647|PP195_ARATH	DTZ79_03g13480	27.888	502	120	617	50	543	1.48e-57
Q9ZVX5|PP156_ARATH	DTZ79_03g14440	51.782	477	266	741	1	472	1.24e-171
Q9ZVX5|PP156_ARATH	DTZ79_03g14440	30.495	505	199	672	5	496	9.24e-70
Q9ZVX5|PP156_ARATH	DTZ79_03g14440	26.338	467	129	571	43	499	5.49e-47
Q9ZVX5|PP156_ARATH	DTZ79_03g14440	27.126	247	108	354	271	493	6.34e-24
O64766|PP185_ARATH	DTZ79_03g15490	59.304	575	52	626	72	641	0
O64766|PP185_ARATH	DTZ79_03g15490	27.586	493	52	497	197	644	9.47e-50
Q9FMA1|PP433_ARATH	DTZ79_03g17800	37.076	472	20	489	38	473	2.02e-112
P0C7Q7|PPR38_ARATH	DTZ79_03g18210	41.165	532	58	588	143	672	3.19e-144
P0C7Q7|PPR38_ARATH	DTZ79_03g18210	32.5	560	57	592	734	1288	9.78e-109
P0C7Q7|PPR38_ARATH	DTZ79_03g18210	23.52	642	2	588	373	1004	1.31e-52
P0C7Q7|PPR38_ARATH	DTZ79_03g18210	24.561	513	113	593	337	849	3.78e-49
Q56X05|PPR15_ARATH	DTZ79_03g18530	33.908	174	90	261	591	756	5.86e-26
Q56X05|PPR15_ARATH	DTZ79_03g18530	24.375	160	255	414	595	742	1.26e-14
Q56X05|PPR15_ARATH	DTZ79_03g18530	30.645	62	350	411	589	650	4.45e-05
Q9LUJ4|PP248_ARATH	DTZ79_03g18870	47.91	311	121	429	21	293	4.1e-93
Q9LUJ4|PP248_ARATH	DTZ79_03g18870	22.172	221	302	519	60	275	4.31e-05
O23337|PP311_ARATH	DTZ79_03g19000	56.988	737	5	722	9	738	0
Q9SHZ8|PP168_ARATH	DTZ79_04g00490	32.836	536	33	536	66	566	9.56e-87
Q9SHZ8|PP168_ARATH	DTZ79_04g00490	27.541	610	153	760	54	620	2.75e-65
Q9SHZ8|PP168_ARATH	DTZ79_04g00490	29.236	301	4	304	310	570	2.34e-38
Q9SHZ8|PP168_ARATH	DTZ79_04g00490	25.581	172	2	170	406	569	2.72e-20
Q9LNU6|PPR53_ARATH	DTZ79_04g01210	40.972	144	107	250	1	130	6.59e-34
Q9LNU6|PPR53_ARATH	DTZ79_04g01210	24.828	145	379	523	1	130	6.83e-13
Q9LNU6|PPR53_ARATH	DTZ79_04g01210	26.429	140	247	386	5	130	8.79e-10
Q9LNU6|PPR53_ARATH	DTZ79_04g01210	46.341	41	350	390	59	99	1.13e-05
Q940Z1|PPR51_ARATH	DTZ79_04g02410	45.687	313	1	313	130	411	1.83e-90
P0C899|PP271_ARATH	DTZ79_04g03050	31.542	577	111	685	1	457	1.65e-87
P0C899|PP271_ARATH	DTZ79_04g03050	33.333	105	59	161	149	253	1.19e-08
Q3E9F0|PP392_ARATH	DTZ79_04g05220	55.35	486	21	505	24	469	0
Q3E9F0|PP392_ARATH	DTZ79_04g05220	22.642	265	70	334	213	473	3.48e-13
Q0WNP3|PP319_ARATH	DTZ79_04g06030	54.501	611	4	601	11	607	0
Q9LRV2|PP256_ARATH	DTZ79_04g06960	59.562	685	7	691	6	690	0
Q1PFC5|PP130_ARATH	DTZ79_04g07940	65.802	424	8	425	10	432	0
Q8VZE4|PP299_ARATH	DTZ79_04g08970	65.909	660	149	800	120	775	0
Q9FXH1|PPR52_ARATH	DTZ79_04g09460	34.507	284	131	414	27	310	4.55e-61
Q9FXH1|PPR52_ARATH	DTZ79_04g09460	34.274	248	339	586	64	310	9.63e-51
Q9FXH1|PPR52_ARATH	DTZ79_04g09460	24.296	284	470	749	28	272	9.97e-23
Q9FXH1|PPR52_ARATH	DTZ79_04g09460	26.087	161	87	242	83	239	8.19e-14
Q9FXH1|PPR52_ARATH	DTZ79_04g09460	21.127	284	403	647	27	270	2.77e-13
Q9FXH1|PPR52_ARATH	DTZ79_04g09460	24.638	138	111	244	174	311	8.27e-11
Q9SN39|PP320_ARATH	DTZ79_04g09470	34.188	234	335	557	14	238	1.92e-42
Q9SN39|PP320_ARATH	DTZ79_04g09470	29.614	233	234	455	14	238	1.35e-28
Q9SN39|PP320_ARATH	DTZ79_04g09470	30.992	242	423	655	1	234	2.79e-25
Q9SN39|PP320_ARATH	DTZ79_04g09470	33.333	150	206	354	97	238	1.1e-19
Q9SN39|PP320_ARATH	DTZ79_04g09470	27.778	162	93	253	85	238	2.61e-12
Q0WVU0|PP278_ARATH	DTZ79_05g00690	52.138	491	41	508	1	491	0
Q84J71|PP161_ARATH	DTZ79_05g00930	53.695	203	260	462	22	189	1.12e-70
Q84J71|PP161_ARATH	DTZ79_05g00930	29.474	95	154	248	57	150	6.05e-06
Q84J71|PP161_ARATH	DTZ79_05g00930	20.197	203	140	341	7	173	2.36e-05
Q84VG6|PP160_ARATH	DTZ79_05g01410	33.856	319	40	328	136	424	1.08e-45
Q84VG6|PP160_ARATH	DTZ79_05g01410	49.057	106	487	592	306	411	8.83e-27
Q84VG6|PP160_ARATH	DTZ79_05g01410	23.346	257	203	416	154	410	1.35e-12
Q84VG6|PP160_ARATH	DTZ79_05g01430	66.387	476	40	515	37	512	0
Q84VG6|PP160_ARATH	DTZ79_05g01430	23.585	212	383	594	174	381	3.14e-17
Q84VG6|PP160_ARATH	DTZ79_05g01430	21.053	399	203	591	55	413	3.62e-16
Q84VG6|PP160_ARATH	DTZ79_05g01430	23.636	275	350	614	66	333	1.57e-13
Q9LUL5|PP229_ARATH	DTZ79_05g02160	53.976	654	64	710	3	621	0
Q9SIT7|PP151_ARATH	DTZ79_05g03540	36.433	527	147	669	188	676	1.72e-116
Q9SIT7|PP151_ARATH	DTZ79_05g03540	26.59	346	42	382	319	633	1.03e-36
Q9SIT7|PP151_ARATH	DTZ79_05g03540	23.762	404	188	570	8	372	2.72e-25
Q9SIT7|PP151_ARATH	DTZ79_05g03540	29.151	271	2	262	382	614	1.92e-18
P0C8Q2|PP323_ARATH	DTZ79_05g04580	54.321	648	8	653	10	656	0
Q9SV96|PP358_ARATH	DTZ79_05g04780	65.591	465	6	465	5	464	0
Q9SS97|PP205_ARATH	DTZ79_05g05830	37.367	562	67	621	11	524	1.32e-123
Q9SS97|PP205_ARATH	DTZ79_05g05830	28.733	442	6	445	48	452	1.43e-58
Q9SS97|PP205_ARATH	DTZ79_05g05830	26.016	369	166	526	7	326	2.6e-23
Q9SS97|PP205_ARATH	DTZ79_05g05830	25.893	112	368	479	6	112	1.9e-05
Q9LJI9|PP260_ARATH	DTZ79_05g06780	56.735	490	9	498	10	495	0
Q9LS72|PP261_ARATH	DTZ79_05g07220	53.75	320	1	320	1	284	9.62e-105
Q9LS72|PP261_ARATH	DTZ79_05g07220	20.675	237	213	421	48	284	1.35e-10
Q9LS72|PP261_ARATH	DTZ79_05g07220	18.728	283	196	444	7	272	4.51e-09
Q9FLZ9|PP405_ARATH	DTZ79_05g07330	42.636	387	290	671	1	355	2.77e-87
Q9FLZ9|PP405_ARATH	DTZ79_05g07330	50.505	198	189	381	1	198	5.2e-61
Q9FLZ9|PP405_ARATH	DTZ79_05g07330	30.515	272	86	338	1	264	2.17e-28
Q9FKR3|PP404_ARATH	DTZ79_05g08440	59.043	564	23	586	31	586	0
Q9FJW6|PP451_ARATH	DTZ79_05g09900	52.131	704	9	707	131	769	0
Q9LW63|PP251_ARATH	DTZ79_05g10860	36.481	699	46	707	18	680	4.99e-164
Q9LW63|PP251_ARATH	DTZ79_05g10860	27.674	430	1	416	73	490	1.52e-44
Q9LW63|PP251_ARATH	DTZ79_05g10860	28.889	180	278	457	12	191	1.38e-25
Q9FJY9|PP448_ARATH	DTZ79_05g11430	51.625	523	7	529	4	498	1e-172
O22714|PPR86_ARATH	DTZ79_06g01000	58.799	483	3	485	4	467	0
Q9M8W9|PP211_ARATH	DTZ79_06g01350	62.667	450	54	502	64	513	0
O22714|PPR86_ARATH	DTZ79_06g02070	59.727	293	86	377	164	436	2.74e-111
Q9S7F4|PP206_ARATH	DTZ79_06g02340	30.645	620	76	685	41	652	5.26e-98
Q9S7F4|PP206_ARATH	DTZ79_06g02340	22.896	511	34	525	131	593	3.33e-33
Q9S7F4|PP206_ARATH	DTZ79_06g02340	23.239	142	17	158	421	529	6.82e-06
Q0WQW5|PPR85_ARATH	DTZ79_06g03620	63.718	554	42	595	20	563	0
Q9FND7|PP410_ARATH	DTZ79_06g03720	67.157	612	8	612	3	614	0
Q9FZD4|PPR59_ARATH	DTZ79_06g04510	61.321	212	279	490	5	193	1.4e-89
Q9FI80|PP425_ARATH	DTZ79_06g05020	44.318	616	33	646	30	625	0
Q3EDF8|PPR28_ARATH	DTZ79_06g05120	31.359	287	236	522	8	294	3.73e-60
Q3EDF8|PPR28_ARATH	DTZ79_06g05120	32.803	314	162	472	1	306	8.03e-60
Q3EDF8|PPR28_ARATH	DTZ79_06g05120	32.407	324	265	586	2	288	4.13e-52
Q3EDF8|PPR28_ARATH	DTZ79_06g05120	23.833	407	101	507	10	376	3.69e-44
Q3EDF8|PPR28_ARATH	DTZ79_06g05120	24.198	343	98	437	42	376	4.28e-41
Q3EDF8|PPR28_ARATH	DTZ79_06g05120	25.121	207	94	297	178	376	1.36e-12
Q9CAA8|PP108_ARATH	DTZ79_06g05170	61.602	724	21	743	19	742	0
Q9FIX3|PP407_ARATH	DTZ79_06g05190	28.042	378	199	554	62	428	4.9e-40
Q9FIX3|PP407_ARATH	DTZ79_06g05190	26.648	364	317	672	79	426	4.7e-27
Q9FIX3|PP407_ARATH	DTZ79_06g05190	25.163	306	131	395	141	444	3.58e-21
Q9FIX3|PP407_ARATH	DTZ79_06g05190	28.125	128	130	247	270	396	2.51e-11
Q9LFM6|PP375_ARATH	DTZ79_06g05310	43.162	234	124	357	7	217	1.93e-62
Q9LFM6|PP375_ARATH	DTZ79_06g05310	22.68	97	349	445	104	200	2.68e-07
Q9SVH0|PP329_ARATH	DTZ79_06g05440	39.815	432	398	768	12	442	1.29e-97
Q9SVH0|PP329_ARATH	DTZ79_06g05440	32.289	415	213	595	3	370	3.41e-51
Q9SVH0|PP329_ARATH	DTZ79_06g05440	26.099	364	120	426	12	371	6.2e-27
Q9SVH0|PP329_ARATH	DTZ79_06g05440	27.331	311	15	282	49	343	1.57e-19
Q3EDF8|PPR28_ARATH	DTZ79_06g05590	28.825	451	147	573	42	489	2.26e-70
Q3EDF8|PPR28_ARATH	DTZ79_06g05590	28.671	429	114	526	44	470	1.98e-69
Q3EDF8|PPR28_ARATH	DTZ79_06g05590	28.889	495	42	507	10	493	4.09e-66
Q3EDF8|PPR28_ARATH	DTZ79_06g05590	28.278	389	202	586	32	392	9.36e-58
Q3EDF8|PPR28_ARATH	DTZ79_06g05590	29.121	364	223	584	16	351	1.9e-52
Q3EDF8|PPR28_ARATH	DTZ79_06g05590	28.996	269	319	578	7	275	7.2e-37
Q0WVK7|PPR12_ARATH	DTZ79_06g05630	29.873	472	164	623	12	473	5.25e-73
Q0WVK7|PPR12_ARATH	DTZ79_06g05630	29.602	402	265	657	42	436	4.64e-60
Q0WVK7|PPR12_ARATH	DTZ79_06g05630	26.462	359	350	706	22	376	1.07e-39
Q0WVK7|PPR12_ARATH	DTZ79_06g05630	24.479	384	318	697	25	406	2.15e-38
Q9FHF9|PP419_ARATH	DTZ79_06g06020	58.752	657	41	697	83	728	0
Q9FNN9|PP370_ARATH	DTZ79_06g06460	35.048	525	221	743	19	441	5.75e-101
Q9FNN9|PP370_ARATH	DTZ79_06g06460	37.441	422	4	404	5	375	1.53e-86
Q9FNN9|PP370_ARATH	DTZ79_06g06460	23.826	298	27	304	131	378	8.61e-18
Q9FNN9|PP370_ARATH	DTZ79_06g06460	24.638	207	52	231	210	412	1.5e-14
Q9FZ24|PPR4_ARATH	DTZ79_06g07760	39.683	441	69	509	32	469	4.12e-107
Q9LN01|PPR21_ARATH	DTZ79_06g07930	37.032	775	25	733	268	1027	1.85e-176
Q9SMZ2|PP347_ARATH	DTZ79_06g08120	42.913	254	279	530	33	285	1.54e-58
Q9SMZ2|PP347_ARATH	DTZ79_06g08120	31.597	288	352	632	3	286	1.38e-40
Q9SMZ2|PP347_ARATH	DTZ79_06g08120	29.577	284	453	729	2	282	2.25e-40
Q9SMZ2|PP347_ARATH	DTZ79_06g08120	32.215	298	181	434	2	290	3.3e-31
Q9SMZ2|PP347_ARATH	DTZ79_06g08120	34.043	188	71	257	101	283	1.65e-27
Q9SMZ2|PP347_ARATH	DTZ79_06g08120	27.897	233	552	780	1	231	2.35e-24
Q9SMZ2|PP347_ARATH	DTZ79_06g08120	27.869	183	75	255	2	179	3.18e-16
Q9SMZ2|PP347_ARATH	DTZ79_06g08120	24.752	101	55	155	187	282	0.000213
Q9M9R6|PPR43_ARATH	DTZ79_06g08940	54.386	171	143	313	1	165	2.18e-61
Q9M9R6|PPR43_ARATH	DTZ79_06g08940	34.286	140	306	415	1	139	2.64e-24
Q9M9R6|PPR43_ARATH	DTZ79_06g08940	25.882	170	341	510	4	133	1.34e-17
Q9M9R6|PPR43_ARATH	DTZ79_06g08940	25.51	98	442	539	3	94	5.87e-06
Q9ZUE9|PP149_ARATH	DTZ79_06g09940	44.762	105	242	346	29	129	1.03e-22
Q9ZUE9|PP149_ARATH	DTZ79_06g09940	31.624	117	400	515	42	140	2.15e-11
Q9ZUE9|PP149_ARATH	DTZ79_06g09940	33.708	89	304	391	20	104	9.36e-10
Q9ZUE9|PP149_ARATH	DTZ79_06g09940	23.333	120	82	169	7	126	6.18e-06
Q9ZUE9|PP149_ARATH	DTZ79_06g09940	31.148	61	205	265	59	119	0.000209
Q9FI80|PP425_ARATH	DTZ79_06g10130	64.63	622	26	646	20	625	0
Q9LYZ9|PP362_ARATH	DTZ79_06g11540	57.568	370	369	734	1	320	6.66e-139
Q9LYZ9|PP362_ARATH	DTZ79_06g11540	31.604	212	199	410	7	217	7.23e-37
Q9LYZ9|PP362_ARATH	DTZ79_06g11540	28.698	338	232	558	5	319	1.89e-36
Q9LYZ9|PP362_ARATH	DTZ79_06g11540	27.864	323	179	487	22	318	3.33e-29
Q9LYZ9|PP362_ARATH	DTZ79_06g11540	23.986	296	509	802	1	249	1.17e-28
Q9LYZ9|PP362_ARATH	DTZ79_06g11540	22.794	272	179	419	57	320	3.72e-19
Q9SKQ4|PP167_ARATH	DTZ79_06g13860	62.735	585	8	592	24	604	0
O04590|PPR88_ARATH	DTZ79_06g14280	59.922	257	400	656	1	257	5.54e-107
O04590|PPR88_ARATH	DTZ79_06g14280	29.452	146	44	179	48	190	4.94e-10
O04590|PPR88_ARATH	DTZ79_06g14280	25.49	204	285	474	48	247	4.13e-09
O04590|PPR88_ARATH	DTZ79_06g14280	26.994	163	342	495	43	205	5.98e-09
O04590|PPR88_ARATH	DTZ79_06g14280	35.484	93	106	193	48	137	4.19e-08
O04590|PPR88_ARATH	DTZ79_06g14280	25.786	159	75	223	48	203	9.75e-08
O04590|PPR88_ARATH	DTZ79_06g14280	24.883	213	239	434	48	244	5.1e-05
O04590|PPR88_ARATH	DTZ79_06g14290	54.217	166	193	356	1	162	2e-53
O04590|PPR88_ARATH	DTZ79_06g14290	45.833	120	73	179	45	161	1.8e-27
O04590|PPR88_ARATH	DTZ79_06g14290	42.593	108	54	148	57	161	7.3e-22
O04590|PPR88_ARATH	DTZ79_06g14290	30.723	166	66	212	1	163	3.5e-20
O04590|PPR88_ARATH	DTZ79_06g14290	29.87	154	279	413	4	151	1.24e-17
O04590|PPR88_ARATH	DTZ79_06g14290	44.776	67	51	117	98	164	6.77e-16
O04590|PPR88_ARATH	DTZ79_06g14290	24.074	216	97	294	1	162	1.14e-13
O04590|PPR88_ARATH	DTZ79_06g14290	27.647	170	338	501	1	144	1.07e-09
O04590|PPR88_ARATH	DTZ79_06g14290	36.508	63	48	105	122	180	0.000318
O04590|PPR88_ARATH	DTZ79_06g14300	48.526	441	1	428	1	413	7.05e-142
O04590|PPR88_ARATH	DTZ79_06g14300	31.348	319	205	501	60	349	1.09e-39
O04590|PPR88_ARATH	DTZ79_06g14300	25.094	267	316	578	57	280	1.07e-19
Q9FND7|PP410_ARATH	DTZ79_06g14960	68.634	593	20	612	24	616	0
Q9SKQ4|PP167_ARATH	DTZ79_06g15080	62.969	586	8	593	79	660	0
Q0WVK7|PPR12_ARATH	DTZ79_07g01000	44.545	440	71	510	33	387	8.65e-113
Q0WVK7|PPR12_ARATH	DTZ79_07g01000	36.686	338	264	587	82	394	1.61e-57
Q0WVK7|PPR12_ARATH	DTZ79_07g01000	30.389	283	332	608	119	380	3.74e-36
Q0WVK7|PPR12_ARATH	DTZ79_07g01000	25.987	304	399	693	116	395	2.08e-29
Q0WVK7|PPR12_ARATH	DTZ79_07g01000	22.835	254	470	720	117	334	9.41e-16
Q8LDU5|PP298_ARATH	DTZ79_07g03520	61.928	415	47	457	11	420	0
Q9SYK1|PPR11_ARATH	DTZ79_07g03550	57.46	496	6	499	43	537	0
Q9FNN7|PP371_ARATH	DTZ79_07g03710	51.479	507	1	504	1	465	6.43e-178
Q9FNN7|PP371_ARATH	DTZ79_07g04080	58.447	438	73	504	151	585	0
Q1PEU4|PP201_ARATH	DTZ79_07g05560	57.041	561	1	551	37	596	0
Q9SVH3|PP328_ARATH	DTZ79_07g06740	59.635	493	175	665	230	722	0
Q0WVV0|PPR31_ARATH	DTZ79_07g08260	63.957	652	17	652	14	661	0
O04491|PPR26_ARATH	DTZ79_07g08630	56.25	592	16	607	17	597	0
Q3E9N1|PP359_ARATH	DTZ79_07g09400	54.534	772	6	775	4	774	0
Q9C9I6|PP116_ARATH	DTZ79_07g10560	58.455	686	2	680	62	745	0
O22714|PPR86_ARATH	DTZ79_07g12070	74.286	210	81	290	1	210	5.17e-114
O22714|PPR86_ARATH	DTZ79_07g12070	18.59	156	231	385	45	200	0.000858
Q9FFE3|PP388_ARATH	DTZ79_08g00280	56.104	385	30	414	50	401	1.32e-150
Q9FFE3|PP388_ARATH	DTZ79_08g00280	30.818	159	337	494	157	307	1.47e-20
Q9FFE3|PP388_ARATH	DTZ79_08g00280	29.375	160	334	492	181	340	1.01e-17
Q9FFE3|PP388_ARATH	DTZ79_08g00280	33.663	101	400	500	178	278	1.23e-13
Q9FFN1|PP363_ARATH	DTZ79_08g01530	44.939	247	434	680	4	218	9.08e-67
Q9FFN1|PP363_ARATH	DTZ79_08g01530	39.474	76	116	190	96	169	5.03e-08
Q9FFN1|PP363_ARATH	DTZ79_08g01530	20.787	178	119	294	24	169	0.000446
Q9SY02|PP301_ARATH	DTZ79_08g01970	35.025	394	68	434	13	395	3.94e-67
Q9SY02|PP301_ARATH	DTZ79_08g01970	29.977	437	86	521	1	381	1.08e-55
Q9SY02|PP301_ARATH	DTZ79_08g01970	28.685	251	60	309	121	363	5.11e-31
Q9SY02|PP301_ARATH	DTZ79_08g01970	38.144	97	58	154	267	363	1.25e-16
Q9ZUT4|PP192_ARATH	DTZ79_08g02310	62.467	381	113	493	7	386	2.57e-174
Q9LFF1|PP281_ARATH	DTZ79_08g02460	69.108	314	440	753	1	313	1.08e-164
Q9LFF1|PP281_ARATH	DTZ79_08g02460	31.19	311	336	645	2	310	1.66e-46
Q9LFF1|PP281_ARATH	DTZ79_08g02460	32.016	253	264	515	1	252	2.42e-42
Q9LFF1|PP281_ARATH	DTZ79_08g02460	28.286	350	194	540	1	309	7.37e-39
Q9LFF1|PP281_ARATH	DTZ79_08g02460	25.714	245	97	340	10	252	2.44e-23
Q9LFF1|PP281_ARATH	DTZ79_08g02460	23.448	290	135	423	13	298	1.72e-22
Q9LFF1|PP281_ARATH	DTZ79_08g02460	20.792	202	79	279	97	295	0.000344
Q9LIQ7|PP252_ARATH	DTZ79_08g04950	31.809	481	65	526	14	491	1.94e-83
Q9LIQ7|PP252_ARATH	DTZ79_08g04950	26.059	307	163	463	11	310	5.81e-29
Q9LIQ7|PP252_ARATH	DTZ79_08g04950	30.168	179	59	236	207	385	1.05e-23
Q9LIQ7|PP252_ARATH	DTZ79_08g04950	35.802	81	56	136	306	386	6.27e-13
Q9MAT2|PPR10_ARATH	DTZ79_08g05160	47.324	355	1	350	74	412	2.15e-104
Q9MAT2|PPR10_ARATH	DTZ79_08g05160	30.357	112	77	188	322	417	4.58e-08
Q9MA85|PP215_ARATH	DTZ79_08g14590	61.468	654	1	652	1	650	0
Q9LN69|PPR50_ARATH	DTZ79_08g14680	54.853	443	33	471	33	474	7.24e-164
Q9LN69|PPR50_ARATH	DTZ79_08g14680	24.282	383	276	645	103	473	1.69e-32
Q9LN69|PPR50_ARATH	DTZ79_08g14680	25.753	365	496	856	112	435	3.55e-27
P93011|PP182_ARATH	DTZ79_08g15390	59.247	584	1	583	6	585	0
Q9LK57|PP226_ARATH	DTZ79_08g16050	49.558	339	53	390	324	662	1.57e-111
Q9LK57|PP226_ARATH	DTZ79_08g16050	45.361	388	1	383	1	324	7.72e-105
Q9SAA6|PPR34_ARATH	DTZ79_08g16430	51.529	654	1	650	18	664	0
Q9LIQ7|PP252_ARATH	DTZ79_09g01160	35.027	374	14	387	52	416	6.97e-69
Q9LIQ7|PP252_ARATH	DTZ79_09g01160	31.66	259	180	438	113	370	8.04e-37
Q9CAA8|PP108_ARATH	DTZ79_09g01470	36.1	723	2	720	21	672	7.89e-157
Q8S9D1|PP395_ARATH	DTZ79_09g01640	51.65	515	306	787	58	569	0
Q9SAJ5|PP133_ARATH	DTZ79_09g04590	54.955	777	1	763	1	775	0
Q9SAJ5|PP133_ARATH	DTZ79_09g04590	22.766	593	95	596	203	781	1.58e-35
Q9FXH1|PPR52_ARATH	DTZ79_09g05850	34.211	380	87	460	29	402	3.96e-69
Q9FXH1|PPR52_ARATH	DTZ79_09g05850	31.562	320	316	632	88	402	4.82e-48
Q9FXH1|PPR52_ARATH	DTZ79_09g05850	28.205	234	488	715	88	316	1.06e-23
Q9FXH1|PPR52_ARATH	DTZ79_09g05850	20.673	416	187	533	29	404	8.68e-21
Q9FXH1|PPR52_ARATH	DTZ79_09g05850	20.362	221	518	731	16	234	4.96e-09
Q9SKQ4|PP167_ARATH	DTZ79_09g09320	35.636	550	45	587	8	533	2.8e-120
Q9LPC4|PPR1_ARATH	DTZ79_09g09940	57.653	392	14	405	36	394	2.47e-154
Q0WSH6|PP312_ARATH	DTZ79_09g10490	40.762	682	9	684	35	707	7.51e-175
Q9SKQ4|PP167_ARATH	DTZ79_09g11550	65.722	353	108	460	1	353	2.76e-174
Q9SKQ4|PP167_ARATH	DTZ79_09g11550	28.155	309	49	355	75	351	1.2e-37
Q9SKQ4|PP167_ARATH	DTZ79_09g11550	29.843	191	6	196	165	323	2.92e-16
O49619|PP350_ARATH	DTZ79_09g11940	60.396	505	304	804	1	504	0
O49619|PP350_ARATH	DTZ79_09g11940	28.875	329	101	421	1	325	5.22e-34
O49619|PP350_ARATH	DTZ79_09g11940	33.125	160	83	242	85	244	1.35e-25
O49619|PP350_ARATH	DTZ79_09g11940	27.143	70	80	149	183	252	0.000414
O49619|PP350_ARATH	DTZ79_09g11950	45.614	228	22	242	15	226	2.73e-56
O49619|PP350_ARATH	DTZ79_09g11950	30.178	169	175	343	71	224	1.46e-17
O49619|PP350_ARATH	DTZ79_09g11950	26.923	182	375	555	71	237	1.7e-14
O49619|PP350_ARATH	DTZ79_09g11950	26.768	198	247	442	40	226	1.45e-13
O04590|PPR88_ARATH	DTZ79_09g11980	54.937	395	140	530	57	449	2.42e-147
O04590|PPR88_ARATH	DTZ79_09g11980	31.002	629	44	577	266	838	3.65e-79
O04590|PPR88_ARATH	DTZ79_09g11980	32.836	402	42	400	155	537	1.25e-56
O04590|PPR88_ARATH	DTZ79_09g11980	31.169	77	40	116	511	587	2.49e-07
Q9SI53|PP147_ARATH	DTZ79_09g12450	60.82	610	22	570	51	660	0
Q9SY69|PPR29_ARATH	DTZ79_10g00820	60.958	543	85	619	48	573	0
Q9LTV8|PP224_ARATH	DTZ79_10g01770	37.444	673	36	694	60	730	2.42e-169
Q9LTV8|PP224_ARATH	DTZ79_10g01770	27.857	280	225	504	47	323	4.25e-29
Q9SVH3|PP328_ARATH	DTZ79_10g02750	50.791	695	6	665	3	635	0
Q9ZQF1|PP152_ARATH	DTZ79_10g03700	57.048	603	25	617	26	628	0
Q9ZQF1|PP152_ARATH	DTZ79_10g03700	35.556	405	149	549	226	630	2.47e-76
Q9ZQF1|PP152_ARATH	DTZ79_10g03700	34.158	404	218	618	157	559	3.72e-69
Q9FIX3|PP407_ARATH	DTZ79_10g03860	66.047	592	149	739	1	590	0
Q9FIX3|PP407_ARATH	DTZ79_10g03860	28.195	493	256	747	2	444	9.28e-67
Q9FIX3|PP407_ARATH	DTZ79_10g03860	27.427	412	137	548	235	589	1.44e-49
O81767|PP348_ARATH	DTZ79_10g04040	59.927	821	8	823	9	828	0
Q94B59|PP372_ARATH	DTZ79_10g05140	61.565	294	113	403	1	291	6.92e-130
O49436|PP327_ARATH	DTZ79_10g06780	28	200	225	424	313	512	1.64e-22
O49436|PP327_ARATH	DTZ79_10g06780	26.203	187	260	446	313	499	1.03e-16
O49436|PP327_ARATH	DTZ79_10g06780	29.605	152	365	516	348	499	6.4e-16
O49436|PP327_ARATH	DTZ79_10g06780	23.214	112	450	561	328	436	3.12e-07
O49436|PP327_ARATH	DTZ79_10g06780	23.166	259	369	618	177	422	1.48e-06
O49436|PP327_ARATH	DTZ79_10g06780	27.778	108	543	650	313	399	1.08e-05
Q9LVF9|PP245_ARATH	DTZ79_10g08040	53.468	447	76	522	2	446	3.92e-180
Q9LVF9|PP245_ARATH	DTZ79_10g08040	24.402	209	15	215	168	374	4.94e-11
P0C8R0|PP416_ARATH	DTZ79_10g11980	59.566	507	44	546	61	567	0
Q9LN22|PPR54_ARATH	DTZ79_11g00600	63.686	548	1	537	1	537	0
Q3EDF8|PPR28_ARATH	DTZ79_11g02940	62.909	550	49	598	645	1154	0
Q3EDF8|PPR28_ARATH	DTZ79_11g02940	57.586	613	1	595	1	549	0
Q9FX24|PPR71_ARATH	DTZ79_11g04220	57.046	589	1	581	1	577	0
Q9C9H9|PP114_ARATH	DTZ79_11g05590	51.867	723	28	745	76	795	0
Q9SR00|PP213_ARATH	DTZ79_11g05690	38.144	97	302	398	220	316	1.01e-16
Q9SR00|PP213_ARATH	DTZ79_11g05690	29.293	99	162	260	220	318	3.39e-11
Q9SR00|PP213_ARATH	DTZ79_11g05690	35.135	74	477	550	220	293	5.36e-10
Q9SR00|PP213_ARATH	DTZ79_11g05690	27.389	157	140	295	167	318	7.46e-10
Q9SR00|PP213_ARATH	DTZ79_11g05690	26.549	113	321	433	204	316	1.1e-09
Q9SR00|PP213_ARATH	DTZ79_11g05690	25.773	97	374	470	222	318	1.02e-07
Q9SR00|PP213_ARATH	DTZ79_11g05690	31.707	82	457	538	235	316	1.45e-07
Q9SR00|PP213_ARATH	DTZ79_11g05690	26.316	95	407	501	220	314	2.68e-07
Q9SR00|PP213_ARATH	DTZ79_11g05690	24.691	81	246	326	234	314	1.11e-06
Q9SZ52|PP344_ARATH	DTZ79_11g06470	62.623	1121	2	1110	3	1114	0
Q9SV46|PP282_ARATH	DTZ79_11g07050	46.622	148	208	355	123	269	3.55e-33
Q9SV46|PP282_ARATH	DTZ79_11g07050	31.081	148	596	743	125	272	1.61e-17
Q9SV46|PP282_ARATH	DTZ79_11g07050	26.531	147	413	557	116	262	3.72e-13
Q9SV46|PP282_ARATH	DTZ79_11g07050	22.297	148	666	813	125	272	4.62e-12
Q9SV46|PP282_ARATH	DTZ79_11g07050	24.832	149	490	638	125	272	6.43e-12
Q9SV46|PP282_ARATH	DTZ79_11g07050	25.424	118	708	825	132	249	2.29e-09
Q9SV46|PP282_ARATH	DTZ79_11g07050	24.545	110	310	419	154	263	3.33e-06
Q9SV46|PP282_ARATH	DTZ79_11g07050	22.973	148	351	497	125	272	7.29e-06
Q9SV46|PP282_ARATH	DTZ79_11g07050	22.561	164	79	242	122	262	4.19e-05
Q9SV46|PP282_ARATH	DTZ79_11g07050	27.184	103	743	843	132	234	0.000285
Q9SV46|PP282_ARATH	DTZ79_11g07060	63.566	129	722	849	5	133	1.87e-52
Q9SV46|PP282_ARATH	DTZ79_11g07060	37.168	113	586	698	9	121	3.53e-21
Q9SV46|PP282_ARATH	DTZ79_11g07060	34.167	120	515	634	9	127	1.06e-20
Q9SV46|PP282_ARATH	DTZ79_11g07060	35.772	123	653	775	6	128	3.35e-19
Q9SV46|PP282_ARATH	DTZ79_11g07060	34.454	119	618	736	6	124	7.2e-18
Q9SV46|PP282_ARATH	DTZ79_11g07060	31.897	116	551	666	10	124	5.83e-16
Q9SV46|PP282_ARATH	DTZ79_11g07060	32.787	122	232	353	6	126	1.38e-15
Q9SV46|PP282_ARATH	DTZ79_11g07060	28.947	114	447	560	11	124	2.39e-14
Q9SV46|PP282_ARATH	DTZ79_11g07060	29.412	119	306	424	9	127	5.88e-14
Q9SV46|PP282_ARATH	DTZ79_11g07060	30.328	122	338	458	6	127	4.65e-13
Q9SV46|PP282_ARATH	DTZ79_11g07060	28.829	111	271	381	10	119	2.17e-10
Q9SV46|PP282_ARATH	DTZ79_11g07060	19.828	116	165	280	9	124	0.000409
P0C898|PP232_ARATH	DTZ79_11g07470	60.522	689	2	689	8	694	0
P0C898|PP232_ARATH	DTZ79_11g07470	30.717	293	199	489	1	289	2.79e-40
Q9SSR4|PPR77_ARATH	DTZ79_11g07990	55.806	310	358	667	146	454	2.41e-120
Q9SSR4|PPR77_ARATH	DTZ79_11g07990	28.803	493	1	491	1	454	1.39e-65
Q9SSR4|PPR77_ARATH	DTZ79_11g07990	27.747	364	235	596	91	454	2.69e-47
Q9SSR4|PPR77_ARATH	DTZ79_11g07990	21.455	275	484	755	95	353	1.71e-18
Q9SSR4|PPR77_ARATH	DTZ79_11g07990	22.545	275	489	759	65	322	4.7e-14
Q9SSR4|PPR77_ARATH	DTZ79_11g07990	19.259	270	544	810	52	303	9.79e-09
Q9SSR6|PPR78_ARATH	DTZ79_11g08000	63.696	460	33	492	86	544	0
Q9M9E2|PPR45_ARATH	DTZ79_11g08300	45.655	679	198	866	96	684	0
Q9M9E2|PPR45_ARATH	DTZ79_11g08300	40.956	586	1	572	1	521	3.63e-127
Q9M9E2|PPR45_ARATH	DTZ79_11g08500	44.973	547	198	743	96	605	6.28e-156
Q9M9E2|PPR45_ARATH	DTZ79_11g08500	46.713	578	1	572	1	536	3.01e-154
Q9M9E2|PPR45_ARATH	DTZ79_11g08500	23.177	384	380	733	76	458	3.03e-20
Q9STF3|PP265_ARATH	DTZ79_11g08970	43.393	560	98	657	11	563	5.76e-172
Q9STF3|PP265_ARATH	DTZ79_11g08970	27.749	382	50	422	60	429	4.69e-37
Q9ZU27|PPR76_ARATH	DTZ79_11g09400	67.652	643	14	650	9	650	0
Q9LNP2|PPR47_ARATH	DTZ79_11g09930	56.25	384	335	718	25	404	1.78e-144
Q9LNP2|PPR47_ARATH	DTZ79_11g09930	26.059	307	191	492	17	316	2.73e-29
Q9LNP2|PPR47_ARATH	DTZ79_11g09930	27.619	210	65	273	26	235	9.99e-22
Q9LNP2|PPR47_ARATH	DTZ79_11g09930	27	100	462	561	12	111	3.05e-07
Q9LNP2|PPR47_ARATH	DTZ79_11g09960	43.655	394	22	409	23	411	2.66e-108
Q9LNP2|PPR47_ARATH	DTZ79_11g09960	26.403	303	243	545	114	411	5.37e-37
Q9LNP2|PPR47_ARATH	DTZ79_11g09960	21.93	228	366	593	101	322	5.61e-15
Q9SV46|PP282_ARATH	DTZ79_11g12320	44.853	408	75	480	15	419	2.26e-107
Q9SV46|PP282_ARATH	DTZ79_11g12320	26.791	321	536	851	87	404	2.68e-31
Q9SV46|PP282_ARATH	DTZ79_11g12320	24.522	314	515	828	105	416	1.76e-29
Q9SV46|PP282_ARATH	DTZ79_11g12320	24.93	357	434	787	95	448	7.19e-29
Q9SV46|PP282_ARATH	DTZ79_11g12320	25.36	347	315	658	114	455	6.04e-28
Q3ECB8|PP128_ARATH	DTZ79_12g01930	60.382	419	48	466	38	456	0
Q9C866|PPR65_ARATH	DTZ79_12g02740	58.85	452	107	557	1	437	0
Q9C866|PPR65_ARATH	DTZ79_12g02740	23.958	288	44	299	40	283	8.81e-21
Q9C866|PPR65_ARATH	DTZ79_12g02740	21.942	278	11	276	137	399	7.42e-13
Q9LTF4|PP429_ARATH	DTZ79_12g03140	71.329	572	13	584	38	609	0
P93005|PP181_ARATH	DTZ79_12g03200	35.375	653	33	683	83	730	1.12e-136
P93005|PP181_ARATH	DTZ79_12g03200	27.567	526	116	622	45	566	2.97e-58
P93005|PP181_ARATH	DTZ79_12g03200	29.673	428	9	434	162	582	5.7e-55
P93005|PP181_ARATH	DTZ79_12g03200	29.412	374	6	376	258	626	7e-40
Q8RWS8|PP199_ARATH	DTZ79_12g03570	47.863	234	25	252	14	208	6.96e-65
Q8RWS8|PP199_ARATH	DTZ79_12g03570	40	40	423	462	167	206	9.21e-05
O49619|PP350_ARATH	DTZ79_12g04050	34.059	643	80	709	89	714	7.3e-123
O49619|PP350_ARATH	DTZ79_12g04050	28.605	430	131	551	37	458	1.21e-49
O49619|PP350_ARATH	DTZ79_12g04050	23.944	284	56	333	364	644	8.85e-18
Q9LIE7|PP246_ARATH	DTZ79_12g05850	40.306	784	22	803	231	805	5.34e-169
Q9LIE7|PP246_ARATH	DTZ79_12g05900	40.68	794	24	803	187	758	3.27e-176
Q9SJN2|PP187_ARATH	DTZ79_12g06700	55.675	467	19	484	16	480	0
Q9SJN2|PP187_ARATH	DTZ79_12g06700	25.907	193	164	351	301	487	2.11e-11
Q9LR69|PPR8_ARATH	DTZ79_12g10940	59.302	602	5	606	4	602	0
Q9LR67|PPR9_ARATH	DTZ79_12g11010	66.851	543	58	596	118	640	0
Q9C866|PPR65_ARATH	DTZ79_12g12970	54.294	361	198	557	2	318	2.44e-127
Q9C866|PPR65_ARATH	DTZ79_12g12970	25.463	216	85	299	21	194	1.45e-17
Q9C866|PPR65_ARATH	DTZ79_12g12970	21.19	269	11	276	48	280	8.99e-13
Q9CAY1|PP223_ARATH	DTZ79_12g13470	44.828	348	82	405	23	360	1.48e-92
Q9CAY1|PP223_ARATH	DTZ79_12g13470	30.034	293	17	286	59	342	4.57e-42
Q9ZUA2|PP141_ARATH	DTZ79_13g00060	57.377	305	212	516	2	306	4.45e-131
Q9ZUA2|PP141_ARATH	DTZ79_13g00060	28.71	310	2	310	4	305	4.52e-33
Q9ZUA2|PP141_ARATH	DTZ79_13g00060	38.816	152	388	539	9	159	1.93e-25
Q9ZUA2|PP141_ARATH	DTZ79_13g00070	48.438	192	4	195	17	206	2.23e-60
Q9ZUA2|PP141_ARATH	DTZ79_13g00070	29.787	141	160	299	66	205	7.18e-16
Q9ZUA2|PP141_ARATH	DTZ79_13g00070	25.309	162	279	435	45	206	1.82e-13
Q9ZUA2|PP141_ARATH	DTZ79_13g00070	22.785	158	387	540	50	206	7.07e-08
Q680Z7|PPR24_ARATH	DTZ79_13g00420	40.553	217	41	256	9	206	6.46e-42
Q680Z7|PPR24_ARATH	DTZ79_13g00420	22.034	177	219	392	35	202	9.21e-08
P0C894|PP143_ARATH	DTZ79_13g00530	57.405	709	56	761	70	777	0
Q9C9A2|PP112_ARATH	DTZ79_13g01340	37.701	435	51	483	35	356	6e-86
Q9ZQ74|PP146_ARATH	DTZ79_13g01650	49.861	359	337	689	43	396	1.54e-112
Q9ZQ74|PP146_ARATH	DTZ79_13g01650	34.909	275	25	296	38	308	2.47e-44
Q9ZQ74|PP146_ARATH	DTZ79_13g01650	31.754	211	145	353	60	263	8.4e-21
Q9C507|PP111_ARATH	DTZ79_13g01660	55.061	741	1	739	1	739	0
Q9LMY5|PPR41_ARATH	DTZ79_13g01860	51.136	176	144	310	1	175	2.01e-53
Q9LMY5|PPR41_ARATH	DTZ79_13g01860	24.841	157	428	580	21	165	1.29e-07
Q9LMY5|PPR41_ARATH	DTZ79_13g01860	21.244	193	518	709	5	176	1.3e-07
Q9LMY5|PPR41_ARATH	DTZ79_13g01860	21.233	146	331	476	25	166	1.93e-06
Q9LMY5|PPR41_ARATH	DTZ79_13g01860	19.463	149	398	545	22	165	7.19e-05
Q9LMY5|PPR41_ARATH	DTZ79_13g01860	26.515	132	650	778	51	175	0.000261
Q9LMY5|PPR41_ARATH	DTZ79_13g01860	22.222	162	644	802	15	165	0.000266
Q9SAD9|PPR40_ARATH	DTZ79_13g03420	57.76	509	1	509	1	483	0
Q9C501|PPR70_ARATH	DTZ79_13g03810	58.541	521	23	538	11	528	0
Q9SVP7|PP307_ARATH	DTZ79_13g04760	58.235	1020	17	1023	13	1027	0
Q9SCT2|PP277_ARATH	DTZ79_13g11740	38.012	342	304	643	13	328	1.94e-66
Q9SCT2|PP277_ARATH	DTZ79_13g11740	32.817	323	91	413	6	300	4.09e-52
Q9SCT2|PP277_ARATH	DTZ79_13g11740	25.987	304	23	304	47	328	6.17e-18
P0C043|PP318_ARATH	DTZ79_13g12110	54.462	437	25	460	60	495	7.94e-174
P0C043|PP318_ARATH	DTZ79_13g12110	28.244	262	17	277	227	483	1.44e-22
Q9LUD6|PP230_ARATH	DTZ79_13g12210	58.824	340	54	393	51	390	2.06e-153
Q5BIV3|PPR35_ARATH	DTZ79_13g13290	49.609	256	74	329	46	298	6.74e-78
Q9LR72|PPR7_ARATH	DTZ79_13g13330	58.27	393	34	420	34	420	4.25e-158
Q9LR72|PPR7_ARATH	DTZ79_13g13340	58.824	272	159	424	54	319	5.02e-107
Q9LR72|PPR7_ARATH	DTZ79_13g13340	23.184	358	4	318	3	314	4.96e-12
Q9ZQA1|PP188_ARATH	DTZ79_13g14090	40.397	453	15	463	8	453	9.9e-112
Q9SY07|PP302_ARATH	DTZ79_13g15520	63.395	489	44	532	46	534	0
O49343|PP177_ARATH	DTZ79_13g15810	39.241	237	197	432	11	215	1.18e-47
O49343|PP177_ARATH	DTZ79_13g15810	52.747	91	118	208	2	92	1.28e-32
Q9SIC9|PP178_ARATH	DTZ79_13g16820	63.115	854	45	886	26	865	0
Q9FZ19|PPR5_ARATH	DTZ79_13g16880	64.98	494	3	489	1	490	0
Q8LE47|PPR87_ARATH	DTZ79_13g18030	33.092	414	1	407	1	404	3.6e-74
O82178|PP186_ARATH	DTZ79_14g00690	68.301	571	2	572	1	567	0
O82178|PP186_ARATH	DTZ79_14g00690	28.391	317	257	573	147	463	6.11e-44
P0C8Q3|PP326_ARATH	DTZ79_14g00720	65.385	650	53	701	59	708	0
P0C8Q3|PP326_ARATH	DTZ79_14g00720	23.605	466	13	465	251	679	7.56e-31
Q9LN01|PPR21_ARATH	DTZ79_14g01570	42.548	416	240	651	2	413	8.76e-112
Q9LN01|PPR21_ARATH	DTZ79_14g01570	28.242	347	108	449	2	314	1.01e-43
Q9LN01|PPR21_ARATH	DTZ79_14g01570	25.89	309	37	340	33	308	7.4e-26
P0C8Q5|PP336_ARATH	DTZ79_14g01740	38.782	312	4	309	1	287	2.69e-65
P0C8Q5|PP336_ARATH	DTZ79_14g01740	50	146	238	381	142	287	5.34e-42
P0C8Q5|PP336_ARATH	DTZ79_14g01740	23.188	207	289	493	61	263	3.24e-13
Q9LU94|PP255_ARATH	DTZ79_14g02030	54.762	672	19	690	18	687	0
Q8VYD6|PP374_ARATH	DTZ79_14g02420	59.925	534	41	572	65	583	0
Q9SS83|PP220_ARATH	DTZ79_14g04460	32.959	801	216	1009	2	790	3.4e-136
Q9SS83|PP220_ARATH	DTZ79_14g04460	27.518	556	119	639	76	625	6.04e-62
Q9SS83|PP220_ARATH	DTZ79_14g04460	26.799	556	76	590	130	677	1.39e-53
Q9SS83|PP220_ARATH	DTZ79_14g04460	23.856	306	77	368	430	732	7.39e-21
Q9SS83|PP220_ARATH	DTZ79_14g04460	27.273	220	76	287	530	743	4.71e-14
Q9STE1|PP333_ARATH	DTZ79_14g08770	54.399	682	148	827	41	721	0
Q9STE1|PP333_ARATH	DTZ79_14g08770	27.254	488	41	526	140	625	4.96e-64
Q9STE1|PP333_ARATH	DTZ79_14g08770	23.62	326	38	356	339	659	2.85e-22
Q9LN01|PPR21_ARATH	DTZ79_14g10340	35.242	454	8	454	1	414	4.22e-91
Q9LN01|PPR21_ARATH	DTZ79_14g10340	30.137	365	132	492	21	351	2.46e-53
Q9LN01|PPR21_ARATH	DTZ79_14g10340	32.353	136	86	221	281	416	5.43e-17
Q9STE1|PP333_ARATH	DTZ79_14g11390	25.554	587	174	732	16	559	1.83e-58
Q9STE1|PP333_ARATH	DTZ79_14g11390	22.241	598	67	624	12	555	2.52e-29
Q9STE1|PP333_ARATH	DTZ79_14g11390	20.574	418	166	572	226	569	1.84e-14
Q9STE1|PP333_ARATH	DTZ79_14g11390	21.763	363	374	707	14	368	7.17e-11
Q9STE1|PP333_ARATH	DTZ79_14g11390	23.404	188	76	239	400	587	1.24e-10
Q0WLC6|PP349_ARATH	DTZ79_14g11720	52.13	986	69	1029	63	1027	0
P0C7Q7|PPR38_ARATH	DTZ79_15g00800	38.674	543	66	602	71	613	5.49e-144
P0C7Q7|PPR38_ARATH	DTZ79_15g00800	28.442	443	68	503	178	619	1.24e-66
P0C7Q7|PPR38_ARATH	DTZ79_15g00800	27.714	350	61	410	251	596	8.38e-48
Q3E6Q1|PPR32_ARATH	DTZ79_15g00960	32.415	617	122	735	57	666	5.38e-120
Q3E6Q1|PPR32_ARATH	DTZ79_15g00960	27.063	303	55	356	192	494	4.97e-38
Q3E6Q1|PPR32_ARATH	DTZ79_15g00960	28.063	253	50	297	288	538	1.08e-31
Q3E6Q1|PPR32_ARATH	DTZ79_15g00960	23.827	277	400	673	34	304	1.01e-19
Q3E6Q1|PPR32_ARATH	DTZ79_15g00960	23.267	202	48	243	388	588	2.53e-10
Q9LSK8|PP240_ARATH	DTZ79_15g01560	57.46	630	43	672	41	670	0
Q9LSK8|PP240_ARATH	DTZ79_15g01560	23.026	152	72	218	534	678	8.98e-05
Q9SFV9|PP218_ARATH	DTZ79_15g03620	48.837	860	38	818	17	874	0
Q9LN01|PPR21_ARATH	DTZ79_15g04080	34.835	666	20	677	45	643	3.06e-120
O64766|PP185_ARATH	DTZ79_15g06490	36	325	34	358	5	275	4.12e-65
O64766|PP185_ARATH	DTZ79_15g06490	28.213	319	153	468	40	285	1.94e-44
O64766|PP185_ARATH	DTZ79_15g06490	36.782	174	28	199	69	241	1.77e-35
Q8GYL7|PP361_ARATH	DTZ79_15g06820	43.73	933	1	851	1	871	0
Q9ZUT5|PP191_ARATH	DTZ79_15g06870	58.176	636	20	655	29	624	0
Q9ZUT5|PP191_ARATH	DTZ79_15g06870	25.686	510	127	595	26	498	1.19e-45
Q9LFF1|PP281_ARATH	DTZ79_15g07090	70.384	547	211	752	1	541	0
Q9LFF1|PP281_ARATH	DTZ79_15g07090	31.837	490	105	585	1	481	3.94e-83
Q9LFF1|PP281_ARATH	DTZ79_15g07090	28.846	468	76	540	78	538	3.17e-59
Q9LFF1|PP281_ARATH	DTZ79_15g07270	63.83	517	1	498	1	513	0
Q9LFF1|PP281_ARATH	DTZ79_15g07270	32.304	421	185	604	95	514	6.33e-74
Q9LFF1|PP281_ARATH	DTZ79_15g07270	29.847	459	180	636	55	511	2.35e-65
Q9LFF1|PP281_ARATH	DTZ79_15g07270	32.824	393	286	677	90	480	3.74e-61
Q9LFF1|PP281_ARATH	DTZ79_15g07270	25.575	391	323	712	92	445	1.11e-41
Q9LFF1|PP281_ARATH	DTZ79_15g07270	26.552	290	77	360	232	515	1.37e-28
Q6NQ83|PP247_ARATH	DTZ79_15g08400	46.707	167	193	359	3	169	1.03e-50
Q6NQ83|PP247_ARATH	DTZ79_15g08400	34.524	168	403	570	3	170	6.18e-32
Q6NQ83|PP247_ARATH	DTZ79_15g08400	33.533	167	263	429	3	169	1.75e-31
Q6NQ83|PP247_ARATH	DTZ79_15g08400	32.934	167	333	499	3	169	2.63e-29
Q6NQ83|PP247_ARATH	DTZ79_15g08400	36.774	155	135	289	15	169	2.72e-28
Q6NQ83|PP247_ARATH	DTZ79_15g08400	34.94	166	158	323	3	168	2.26e-26
Q6NQ83|PP247_ARATH	DTZ79_15g08400	28.977	176	439	614	4	179	2.05e-25
Q6NQ83|PP247_ARATH	DTZ79_15g08400	22.289	166	53	218	3	168	6.82e-16
Q6NQ83|PP247_ARATH	DTZ79_15g08400	29.358	109	76	184	65	169	1.41e-09
Q6NQ83|PP247_ARATH	DTZ79_15g08400	26.263	99	51	149	71	169	4.32e-09
Q9SCP4|PP279_ARATH	DTZ79_15g09110	46.172	418	26	443	26	382	1.46e-127
Q9SCP4|PP279_ARATH	DTZ79_15g09110	26.178	191	269	447	129	312	9.14e-16
Q9FIX3|PP407_ARATH	DTZ79_15g10330	31.556	450	153	602	181	629	1.04e-78
Q9FIX3|PP407_ARATH	DTZ79_15g10330	30.707	495	196	689	188	665	3.18e-75
Q9FIX3|PP407_ARATH	DTZ79_15g10330	28.413	542	174	677	97	619	1.49e-71
Q9FIX3|PP407_ARATH	DTZ79_15g10330	27.82	399	135	530	303	696	2.44e-49
Q9FIX3|PP407_ARATH	DTZ79_15g10330	25.481	416	350	744	101	511	1.63e-38
Q9FIX3|PP407_ARATH	DTZ79_15g10410	29.72	535	79	597	46	574	1.81e-74
Q9FIX3|PP407_ARATH	DTZ79_15g10410	25.055	451	150	530	165	612	4.9e-47
Q9FIX3|PP407_ARATH	DTZ79_15g10410	26.295	502	261	747	55	535	1.34e-46
Q9FIX3|PP407_ARATH	DTZ79_15g10410	28.571	231	137	367	362	589	1.23e-28
Q9FIX3|PP407_ARATH	DTZ79_15g10410	24.865	185	137	320	432	612	3.23e-17
Q9SR82|PP219_ARATH	DTZ79_15g10800	51.294	425	10	432	2	426	2.5e-161
Q9SR82|PP219_ARATH	DTZ79_15g10800	28.883	367	125	491	18	382	3.77e-50
Q9LN69|PPR50_ARATH	DTZ79_15g11400	44.465	551	33	579	30	523	1.89e-141
Q9LN69|PPR50_ARATH	DTZ79_15g11400	23.97	534	313	834	41	495	9.05e-29
Q9LN69|PPR50_ARATH	DTZ79_15g11400	25.225	333	528	859	177	451	1.36e-27
Q9LN69|PPR50_ARATH	DTZ79_15g11400	22.897	428	333	748	157	529	6.24e-26
Q9LN69|PPR50_ARATH	DTZ79_15g11400	25	140	721	860	157	295	1.44e-11
Q9FNL2|PP418_ARATH	DTZ79_15g11850	61.456	467	1	466	3	468	0
Q9LR69|PPR8_ARATH	DTZ79_15g11900	35.335	433	64	492	59	489	1.35e-85
Q9LR69|PPR8_ARATH	DTZ79_15g11900	32.861	353	44	392	140	490	2.01e-58
Q9LR69|PPR8_ARATH	DTZ79_15g11900	31.317	281	266	541	57	334	2.45e-39
Q9LR69|PPR8_ARATH	DTZ79_15g11900	29.185	233	67	299	264	494	3.04e-27
P93011|PP182_ARATH	DTZ79_15g12050	48.776	490	3	484	8	426	1.1e-157
P93011|PP182_ARATH	DTZ79_15g12050	26.957	230	1	222	82	311	5.2e-29
Q9SKU6|PP166_ARATH	DTZ79_15g12120	40.716	447	20	461	12	457	1.98e-115
Q84JR3|PP334_ARATH	DTZ79_15g12130	56.701	485	7	489	242	725	0
Q9LK57|PP226_ARATH	DTZ79_15g12920	39.949	393	1	391	1	325	3.43e-82
Q9LK57|PP226_ARATH	DTZ79_15g12960	45.641	390	2	390	69	449	2.09e-114
Q9LK57|PP226_ARATH	DTZ79_15g12960	25	152	246	393	161	312	1.32e-06
O49558|PP331_ARATH	DTZ79_15g13280	35.357	560	28	584	25	576	1.74e-110
O23491|PP315_ARATH	DTZ79_15g14080	52.421	475	31	499	116	552	6.02e-168
Q8GWE0|PP314_ARATH	DTZ79_15g14210	57.491	574	6	567	5	526	0
Q9SS81|PP221_ARATH	DTZ79_15g15310	58.333	120	144	263	2	121	1.13e-46
Q9SS81|PP221_ARATH	DTZ79_15g15310	35.088	114	534	646	7	120	3.76e-17
Q9SS81|PP221_ARATH	DTZ79_15g15310	29.457	129	255	381	7	132	5.65e-12
Q9SS81|PP221_ARATH	DTZ79_15g15310	29.508	122	214	332	2	120	1.68e-09
Q9SS81|PP221_ARATH	DTZ79_15g15310	29.412	119	459	576	2	120	1.73e-09
Q9SS81|PP221_ARATH	DTZ79_15g15310	26.126	111	572	681	10	120	1.64e-08
Q9SS81|PP221_ARATH	DTZ79_15g15310	30.488	82	604	685	7	88	2.76e-08
Q9SS81|PP221_ARATH	DTZ79_15g15310	27.679	112	396	506	9	120	3.46e-08
Q3EDA9|PPR46_ARATH	DTZ79_16g00250	35.806	310	238	544	1	254	5.01e-54
Q3EDA9|PPR46_ARATH	DTZ79_16g00250	21.121	232	93	324	30	238	4.85e-09
Q3EDA9|PPR46_ARATH	DTZ79_16g00250	25.503	149	463	592	50	198	3.64e-05
Q9LNP2|PPR47_ARATH	DTZ79_16g01520	35.135	666	49	714	40	545	3.48e-110
Q9SSR4|PPR77_ARATH	DTZ79_16g03190	52.313	627	1	619	1	624	0
Q9SSR4|PPR77_ARATH	DTZ79_16g03190	25.416	421	343	755	165	570	1.39e-40
Q9SSR4|PPR77_ARATH	DTZ79_16g03190	23.598	428	341	756	92	466	2.36e-26
Q9SSR4|PPR77_ARATH	DTZ79_16g03190	23.058	399	372	759	55	434	3.29e-25
Q9LSB8|PP235_ARATH	DTZ79_16g03500	54.902	306	38	343	54	358	3.31e-118
Q9LSB8|PP235_ARATH	DTZ79_16g03500	31.949	313	155	462	67	345	2.69e-49
Q9LSB8|PP235_ARATH	DTZ79_16g03500	26.552	290	262	544	38	324	7.61e-28
Q9LSB8|PP235_ARATH	DTZ79_16g03500	28	175	80	223	197	370	2.76e-16
Q9M8M3|PP136_ARATH	DTZ79_16g03640	56.355	417	22	438	53	436	3.04e-171
Q9FLS9|PP441_ARATH	DTZ79_16g04240	43.844	333	78	410	57	308	3.55e-83
Q9FIT7|PP442_ARATH	DTZ79_16g04620	40.081	993	20	966	18	957	0
Q9FIT7|PP442_ARATH	DTZ79_16g04620	25.623	562	107	649	440	963	3.4e-42
Q9FIT7|PP442_ARATH	DTZ79_16g04620	25.121	207	771	973	113	312	7.27e-10
O82380|PP175_ARATH	DTZ79_16g06110	40.947	718	21	738	23	698	0
Q9S7R4|PP125_ARATH	DTZ79_16g07270	68.79	471	3	473	14	474	0
Q9S7R4|PP125_ARATH	DTZ79_16g07270	28.07	285	90	370	195	479	1.67e-32
Q9S7Q2|PP124_ARATH	DTZ79_16g07340	64.883	299	41	339	35	302	7.26e-127
Q9S7Q2|PP124_ARATH	DTZ79_16g07340	28.947	190	222	386	92	279	2.08e-18
Q9S7Q2|PP124_ARATH	DTZ79_16g07340	23.039	204	327	505	90	288	3.28e-18
Q9S7Q2|PP124_ARATH	DTZ79_16g07340	26.036	169	455	623	114	271	1.06e-11
Q9S7Q2|PP124_ARATH	DTZ79_16g07340	21.933	269	489	755	56	289	1.83e-11
Q8GYP6|PPR49_ARATH	DTZ79_16g07690	62.828	877	1	860	3	866	0
Q9SHZ8|PP168_ARATH	DTZ79_16g08070	65.966	714	75	786	1	701	0
Q9SHZ8|PP168_ARATH	DTZ79_16g08070	27.715	534	3	525	69	545	1.4e-60
Q9CA58|PP120_ARATH	DTZ79_16g08100	64.617	732	26	757	1	732	0
Q9SUH6|PP341_ARATH	DTZ79_16g10980	58.39	733	20	690	8	739	0
Q9LZP3|PP293_ARATH	DTZ79_16g11370	70.221	497	102	591	22	518	0
Q3EDA9|PPR46_ARATH	DTZ79_16g13300	35.467	375	173	544	9	333	6.61e-75
Q3EDA9|PPR46_ARATH	DTZ79_16g13300	21.827	197	99	293	159	321	8.34e-05
Q3EDA9|PPR46_ARATH	DTZ79_16g13300	20.243	247	317	560	15	241	0.00022
Q9LT48|PP244_ARATH	DTZ79_17g00300	54.867	226	298	522	27	248	3.16e-79
Q9LT48|PP244_ARATH	DTZ79_17g00300	32.061	131	94	224	26	156	2.25e-17
Q9LT48|PP244_ARATH	DTZ79_17g00300	31.469	143	47	187	80	222	8.55e-17
Q9LT48|PP244_ARATH	DTZ79_17g00300	21.667	240	199	438	30	234	1.2e-09
Q9LT48|PP244_ARATH	DTZ79_17g00360	38.142	409	14	398	51	440	6.19e-81
Q9LT48|PP244_ARATH	DTZ79_17g00360	29.755	326	117	423	53	374	8.15e-38
Q9LT48|PP244_ARATH	DTZ79_17g00360	27.094	203	284	474	5	203	9.95e-16
Q8S9M4|PP198_ARATH	DTZ79_17g01170	57.143	259	23	281	39	297	8.05e-106
Q8S9M4|PP198_ARATH	DTZ79_17g01170	25.116	215	159	369	74	284	4.23e-18
Q8S9M4|PP198_ARATH	DTZ79_17g01170	21.583	139	318	456	132	267	0.000341
Q0WN01|PP286_ARATH	DTZ79_17g01540	48.886	718	10	726	43	733	0
Q9SIL5|PP165_ARATH	DTZ79_17g03490	37.525	501	27	521	5	474	6.31e-118
Q9FIB2|PP373_ARATH	DTZ79_17g05240	57.36	591	20	606	101	689	0
Q9FIB2|PP373_ARATH	DTZ79_17g05240	29	600	123	707	101	689	4.53e-56
Q9FIB2|PP373_ARATH	DTZ79_17g05240	27.74	584	228	796	102	674	3.51e-49
Q9FIB2|PP373_ARATH	DTZ79_17g05240	25.496	353	534	867	99	441	2.05e-22
Q9LSL9|PP445_ARATH	DTZ79_17g05390	37.176	850	65	907	47	890	0
Q9LSL9|PP445_ARATH	DTZ79_17g05390	28.814	590	322	910	159	694	9.95e-80
Q9LSL9|PP445_ARATH	DTZ79_17g05390	28.736	609	314	913	116	632	1.15e-71
Q9LSL9|PP445_ARATH	DTZ79_17g05390	28.594	633	125	717	267	894	2.96e-71
Q9LSL9|PP445_ARATH	DTZ79_17g05390	29.752	484	186	669	443	916	1.32e-59
Q9LSL9|PP445_ARATH	DTZ79_17g05390	26.953	512	401	910	104	554	4.72e-50
Q9LSL9|PP445_ARATH	DTZ79_17g05390	30.337	445	186	606	513	919	1.49e-47
Q9LSL9|PP445_ARATH	DTZ79_17g05390	24.118	170	179	348	740	908	1.2e-10
Q9LIL5|PP233_ARATH	DTZ79_17g05970	55.072	138	360	497	35	172	9.09e-49
Q9LIL5|PP233_ARATH	DTZ79_17g05970	24.286	140	131	266	14	150	0.000477
O49343|PP177_ARATH	DTZ79_17g09690	52.235	425	28	451	63	487	3.12e-161
Q9SIC9|PP178_ARATH	DTZ79_17g11070	67.775	391	435	819	1	389	0
Q9SIC9|PP178_ARATH	DTZ79_17g11070	26.462	325	270	592	12	321	1.91e-31
Q9SIC9|PP178_ARATH	DTZ79_17g11070	28.986	276	330	604	1	265	4.18e-29
Q9SIC9|PP178_ARATH	DTZ79_17g11070	22.189	338	238	559	18	323	3.4e-21
Q9SIC9|PP178_ARATH	DTZ79_17g11070	26.498	317	237	520	49	354	5.91e-21
Q9SV26|PP297_ARATH	DTZ79_18g00940	50.719	765	4	768	166	895	0
Q9SV26|PP297_ARATH	DTZ79_18g00940	24.929	706	10	690	69	675	2.37e-54
Q9SV26|PP297_ARATH	DTZ79_18g00940	22.54	315	307	581	65	366	7.56e-10
Q9SV26|PP297_ARATH	DTZ79_18g00970	42.602	561	4	563	295	772	9.68e-149
Q9SV26|PP297_ARATH	DTZ79_18g00970	25.318	786	10	766	198	861	7.56e-58
Q9M316|PP292_ARATH	DTZ79_18g01510	47.004	751	18	754	13	760	0
Q9LVS3|PP422_ARATH	DTZ79_18g01910	44.374	471	6	474	6	434	5.74e-131
Q9LW63|PP251_ARATH	DTZ79_18g01930	59.052	696	4	637	11	706	0
Q7Y211|PP285_ARATH	DTZ79_18g03430	32.075	689	111	796	58	702	6.81e-127
Q7Y211|PP285_ARATH	DTZ79_18g03430	25.304	411	65	469	213	589	5.16e-37
Q7Y211|PP285_ARATH	DTZ79_18g03430	26.854	391	412	778	51	420	1.46e-31
Q9SN39|PP320_ARATH	DTZ79_18g04160	29.124	491	184	646	27	471	8.3e-52
Q9SN39|PP320_ARATH	DTZ79_18g04160	24.505	404	99	489	49	432	6.38e-29
Q9SN39|PP320_ARATH	DTZ79_18g04160	26.72	378	300	663	48	409	2.35e-28
O65567|PP342_ARATH	DTZ79_18g05750	57.889	938	1	904	1	928	0
O65567|PP342_ARATH	DTZ79_18g05750	22.744	277	179	420	675	933	1.09e-16
Q3E6Q1|PPR32_ARATH	DTZ79_18g06030	34.664	476	189	664	25	483	2.46e-100
Q3E6Q1|PPR32_ARATH	DTZ79_18g06030	28.536	403	71	463	3	401	6.96e-60
Q3E6Q1|PPR32_ARATH	DTZ79_18g06030	25.11	227	73	293	212	433	1.97e-20
Q3E6Q1|PPR32_ARATH	DTZ79_18g06030	27.358	106	43	145	280	385	0.000182
Q5G1T1|PP272_ARATH	DTZ79_18g07000	59.846	777	76	850	135	904	0
Q5G1T1|PP272_ARATH	DTZ79_18g07000	24	575	32	587	297	822	2.76e-41
Q5G1T1|PP272_ARATH	DTZ79_18g07010	54.695	426	75	498	261	683	1.74e-156
Q5G1T1|PP272_ARATH	DTZ79_18g07010	30.556	396	207	594	288	678	1.51e-55
Q5G1T1|PP272_ARATH	DTZ79_18g07010	25.188	266	32	293	424	683	1.27e-22
Q5G1T1|PP272_ARATH	DTZ79_18g07010	31.757	148	493	638	267	414	2.71e-15
Q8L844|PP413_ARATH	DTZ79_18g07920	38.209	335	263	597	74	408	3.56e-83
Q8L844|PP413_ARATH	DTZ79_18g07920	24.176	273	412	684	83	355	1.16e-27
Q8L844|PP413_ARATH	DTZ79_18g07920	23.554	242	447	688	83	289	3.43e-13
Q9FMF6|PP444_ARATH	DTZ79_18g09270	61.469	667	51	717	45	711	0
Q9FMF6|PP444_ARATH	DTZ79_18g09270	32.012	328	399	724	150	438	4.47e-44
Q9FMF6|PP444_ARATH	DTZ79_18g09270	25.296	253	475	724	85	336	2.55e-21
O49399|PP321_ARATH	DTZ79_18g11490	48.441	481	32	452	1	478	4.85e-155
O49399|PP321_ARATH	DTZ79_18g11490	64.078	103	119	221	630	732	1.17e-39
O49399|PP321_ARATH	DTZ79_18g11490	27.719	285	188	468	52	326	2.86e-24
O49399|PP321_ARATH	DTZ79_18g11490	31.056	161	211	371	559	714	4.94e-20
O49399|PP321_ARATH	DTZ79_18g11490	24.37	238	85	318	540	727	4.98e-14
O49436|PP327_ARATH	DTZ79_18g12500	64.274	599	55	653	54	648	0
P0C7Q9|PPR56_ARATH	DTZ79_18g13870	38.446	502	5	488	35	511	6.02e-103
P0C7Q9|PPR56_ARATH	DTZ79_18g13870	28.836	378	268	641	206	556	2.5e-38
P0C7Q9|PPR56_ARATH	DTZ79_18g13870	32.946	258	454	696	221	473	7.2e-34
P0C7Q9|PPR56_ARATH	DTZ79_18g13870	27.366	391	304	693	207	539	2.79e-32
P0C7Q9|PPR56_ARATH	DTZ79_18g14000	31.19	420	134	553	140	433	1.89e-58
P0C7Q9|PPR56_ARATH	DTZ79_18g14000	30.35	257	393	636	160	413	1.07e-27
P0C7Q9|PPR56_ARATH	DTZ79_18g14000	33.838	198	512	694	172	368	3.26e-25
P0C7Q9|PPR56_ARATH	DTZ79_18g14000	28.163	245	471	702	167	409	2.72e-21
Q9FNN9|PP370_ARATH	DTZ79_19g00310	53.717	834	16	847	17	848	0
Q9SVH0|PP329_ARATH	DTZ79_19g00430	51.675	776	9	773	10	781	0
Q9SVH0|PP329_ARATH	DTZ79_19g00430	27.007	137	520	654	8	137	4.96e-12
Q9XIM8|PP155_ARATH	DTZ79_19g00620	48.065	491	1	489	1	468	6.58e-156
Q9SUD8|PP340_ARATH	DTZ79_19g00680	33.094	278	167	420	5	281	2.44e-35
Q9SUD8|PP340_ARATH	DTZ79_19g00680	25.862	290	272	552	5	271	1.64e-18
Q9SUD8|PP340_ARATH	DTZ79_19g00680	24.688	320	385	693	13	271	2.79e-16
Q9SUD8|PP340_ARATH	DTZ79_19g00680	23.265	245	94	321	73	281	9.33e-09
Q7Y211|PP285_ARATH	DTZ79_19g01110	61.632	907	4	890	15	918	0
Q9LHN5|PP242_ARATH	DTZ79_19g01130	55.25	400	1	400	1	398	1.49e-157
Q9LHN5|PP242_ARATH	DTZ79_19g01130	26.437	348	148	487	11	352	8.74e-35
Q9LHN5|PP242_ARATH	DTZ79_19g01130	23.333	270	273	504	1	268	6.95e-16
Q9LHN5|PP242_ARATH	DTZ79_19g01130	26.712	146	443	585	69	213	3.49e-09
Q9LYZ9|PP362_ARATH	DTZ79_19g02110	72.191	356	305	660	1	346	0
Q9LYZ9|PP362_ARATH	DTZ79_19g02110	32.298	322	179	499	16	325	8.12e-48
Q9LYZ9|PP362_ARATH	DTZ79_19g02110	25.806	341	445	760	1	341	1.27e-39
Q9LYZ9|PP362_ARATH	DTZ79_19g02110	25.503	298	480	776	1	287	1.23e-33
Q9LYZ9|PP362_ARATH	DTZ79_19g02110	25.962	104	694	797	5	108	1.88e-12
Q9LYZ9|PP362_ARATH	DTZ79_19g02120	65.986	147	671	817	1	147	2.61e-60
Q9LYZ9|PP362_ARATH	DTZ79_19g02120	30.275	109	321	429	1	109	5.59e-15
Q9LYZ9|PP362_ARATH	DTZ79_19g02120	30.189	106	426	531	1	106	1.01e-13
Q9LYZ9|PP362_ARATH	DTZ79_19g02120	26.957	115	297	411	12	126	1.09e-13
Q9LYZ9|PP362_ARATH	DTZ79_19g02120	26.667	135	391	523	1	135	8.23e-12
Q9LYZ9|PP362_ARATH	DTZ79_19g02120	22.951	122	605	726	5	126	3.09e-11
Q9LYZ9|PP362_ARATH	DTZ79_19g02120	31.915	94	476	569	16	109	1.28e-10
Q9LYZ9|PP362_ARATH	DTZ79_19g02120	28.302	106	356	461	1	106	3.01e-10
Q9LYZ9|PP362_ARATH	DTZ79_19g02120	28.07	114	262	375	12	125	3.74e-10
Q9LYZ9|PP362_ARATH	DTZ79_19g02120	24.224	161	180	340	1	125	7.63e-09
Q9LYZ9|PP362_ARATH	DTZ79_19g02120	26.923	78	179	256	35	112	8.71e-08
Q9LYZ9|PP362_ARATH	DTZ79_19g02120	24.427	131	542	671	12	106	4.74e-07
Q9LYZ9|PP362_ARATH	DTZ79_19g02120	28	75	496	570	1	75	9.82e-06
Q9ZUE9|PP149_ARATH	DTZ79_19g03720	51.446	484	55	532	118	587	4.87e-166
Q9LER0|PP381_ARATH	DTZ79_19g05630	46.977	860	94	934	180	1036	0
Q9LER0|PP381_ARATH	DTZ79_19g05630	28.956	929	23	928	46	948	4.52e-119
O04504|PPR27_ARATH	DTZ79_19g06130	53.072	586	23	606	30	612	0
Q9LVQ5|PP432_ARATH	DTZ79_19g07280	61.787	403	15	417	42	444	2.62e-180
Q9LVQ5|PP432_ARATH	DTZ79_19g07280	28.399	331	332	662	149	444	1.44e-39
Q9LVQ5|PP432_ARATH	DTZ79_19g07280	25.852	352	207	558	131	445	3.82e-32
Q9LVQ5|PP432_ARATH	DTZ79_19g07280	25.085	295	472	766	149	442	3.22e-31
Q9LVQ5|PP432_ARATH	DTZ79_19g07280	27.642	246	107	348	205	445	4.59e-25
Q9LVQ5|PP432_ARATH	DTZ79_19g07280	25.517	290	725	1014	156	445	9.64e-22
Q9LVQ5|PP432_ARATH	DTZ79_19g07280	24.315	292	753	1044	149	440	1.05e-21
Q9LVQ5|PP432_ARATH	DTZ79_19g07280	21.017	295	615	909	152	445	2.05e-21
Q9LVQ5|PP432_ARATH	DTZ79_19g07280	24.436	266	714	979	180	445	3.04e-21
Q9LVQ5|PP432_ARATH	DTZ79_19g07280	26.776	183	863	1045	154	336	1.2e-14
Q9LVQ5|PP432_ARATH	DTZ79_19g07280	25.248	202	868	1053	108	309	1.45e-08
Q84JR3|PP334_ARATH	DTZ79_19g08760	44.032	377	3	375	4	349	4.9e-103
Q9FMA1|PP433_ARATH	DTZ79_19g09770	37.789	389	25	406	14	390	3.54e-80
Q9SY02|PP301_ARATH	DTZ79_19g10180	65.406	714	68	781	2	688	0
Q9SY02|PP301_ARATH	DTZ79_19g10180	32.379	454	67	518	122	526	8.72e-66
Q0WN60|PPR48_ARATH	DTZ79_19g10970	58.273	278	248	525	1	276	3.29e-105
Q0WN60|PPR48_ARATH	DTZ79_19g10970	36.496	274	356	627	4	277	5.74e-52
Q0WN60|PPR48_ARATH	DTZ79_19g10970	33.935	277	149	424	4	276	4.78e-47
Q0WN60|PPR48_ARATH	DTZ79_19g10970	31.349	252	463	710	8	259	1.2e-42
Q0WN60|PPR48_ARATH	DTZ79_19g10970	25.275	273	50	320	13	275	7.32e-23
Q0WN60|PPR48_ARATH	DTZ79_19g10970	28.846	156	557	708	1	156	5.58e-19
Q9FME4|PP438_ARATH	DTZ79_19g11090	60.093	431	89	519	142	568	0
Q9FLJ6|PP439_ARATH	DTZ79_19g11570	59.773	440	16	451	18	445	0
Q9FJY7|PP449_ARATH	DTZ79_19g11600	40.583	515	4	505	23	531	4.66e-130
Q8GYP6|PPR49_ARATH	DTZ79_19g12090	58.476	879	1	860	4	840	0
Q9STK5|PP269_ARATH	DTZ79_19g12710	53.616	636	1	620	60	671	0
Q9LW84|PP236_ARATH	DTZ79_19g14530	70.952	630	6	633	59	686	0
Q9LW84|PP236_ARATH	DTZ79_19g14530	26.265	415	232	642	179	555	1.08e-39
Q9LW84|PP236_ARATH	DTZ79_19g14530	25.628	199	162	360	497	694	1.05e-16
Q66GP4|PP379_ARATH	DTZ79_20g00100	52.326	602	1	582	185	785	0
Q8L6Y3|PP396_ARATH	DTZ79_20g00380	49.739	575	11	569	8	580	0
Q8L6Y3|PP396_ARATH	DTZ79_20g00380	26	250	124	373	349	594	9.92e-20
Q9LU94|PP255_ARATH	DTZ79_20g00460	39.313	262	268	525	9	247	3.61e-46
Q9LU94|PP255_ARATH	DTZ79_20g00460	37.643	263	161	422	5	246	5.19e-45
Q9LU94|PP255_ARATH	DTZ79_20g00460	26.255	259	60	316	5	243	1.33e-21
Q9LU94|PP255_ARATH	DTZ79_20g00460	31.313	198	16	211	62	240	2.65e-16
Q9LU94|PP255_ARATH	DTZ79_20g00460	29.348	92	23	114	159	245	8.55e-05
Q9SZK1|PP355_ARATH	DTZ79_20g00960	29.657	408	9	412	9	365	1.86e-37
Q9SZK1|PP355_ARATH	DTZ79_20g00960	23.944	142	74	210	226	366	1.14e-09
Q9SZK1|PP355_ARATH	DTZ79_20g00960	31.343	67	355	421	206	272	0.000255
P93011|PP182_ARATH	DTZ79_20g01010	34.553	246	73	316	5	232	2.41e-39
P93011|PP182_ARATH	DTZ79_20g01010	27.528	178	39	214	56	232	2.06e-20
Q9C866|PPR65_ARATH	DTZ79_20g01130	31.842	380	10	386	3	311	1.61e-59
Q9C866|PPR65_ARATH	DTZ79_20g01130	30.085	236	235	468	62	287	1.9e-26
Q9C866|PPR65_ARATH	DTZ79_20g01130	25.806	186	286	470	30	187	9.56e-09
Q9M2C8|PP291_ARATH	DTZ79_20g01230	59.513	452	42	492	51	497	0
Q9LFQ4|PP383_ARATH	DTZ79_20g01450	55.978	552	26	569	44	583	0
Q8LK93|PP145_ARATH	DTZ79_20g01540	42.347	588	22	603	29	613	1.25e-176
Q9LFM6|PP375_ARATH	DTZ79_20g01980	51.333	450	141	589	1	443	1.18e-165
Q9LFF1|PP281_ARATH	DTZ79_20g02050	27.313	670	73	727	33	697	2.23e-71
Q9LFF1|PP281_ARATH	DTZ79_20g02050	26.147	436	104	532	283	710	1.39e-39
Q940A6|PP325_ARATH	DTZ79_20g03280	49.697	825	25	835	1	823	0
Q940A6|PP325_ARATH	DTZ79_20g03280	26.695	236	203	433	603	831	3.54e-22
Q9LN01|PPR21_ARATH	DTZ79_20g03820	37.063	286	3	284	27	300	7.43e-54
Q9LN01|PPR21_ARATH	DTZ79_20g03820	31.163	215	191	385	90	300	3.95e-28
Q9LN01|PPR21_ARATH	DTZ79_20g03820	28.718	195	312	488	106	300	1e-21
Q9LN01|PPR21_ARATH	DTZ79_20g03820	30.769	78	415	492	106	183	6.92e-05
Q9LVD3|PP434_ARATH	DTZ79_20g03920	38.371	1019	52	962	1	986	0
Q9LVD3|PP434_ARATH	DTZ79_20g03920	27.414	839	137	967	165	846	2.01e-74
Q9SJZ3|PP169_ARATH	DTZ79_20g04040	48.936	470	193	661	47	516	1.54e-156
Q9SJZ3|PP169_ARATH	DTZ79_20g04040	26.741	359	248	575	1	327	8.26e-39
Q9SJZ3|PP169_ARATH	DTZ79_20g04040	23.884	448	60	470	17	428	2.34e-38
Q9SJZ3|PP169_ARATH	DTZ79_20g04040	24.57	639	52	661	148	767	1.45e-37
Q9SJZ3|PP169_ARATH	DTZ79_20g04040	27.723	202	388	589	9	204	3.19e-17
O64624|PP163_ARATH	DTZ79_20g04190	60.473	845	1	822	1	787	0
Q9C6T2|PPR68_ARATH	DTZ79_20g04560	59.308	607	1	606	99	703	0
Q9LUJ2|PP249_ARATH	DTZ79_20g05360	60.548	839	7	842	3	829	0
Q0WSH6|PP312_ARATH	DTZ79_20g05470	68.429	681	4	684	6	686	0
Q0WSH6|PP312_ARATH	DTZ79_20g05480	64.873	316	4	319	6	321	7.47e-149
Q0WSH6|PP312_ARATH	DTZ79_20g05480	27.974	311	115	422	15	321	1.5e-29
Q0WSH6|PP312_ARATH	DTZ79_20g05480	28.936	235	228	461	27	258	9.31e-28
Q0WSH6|PP312_ARATH	DTZ79_20g05480	25.888	197	313	503	11	198	2.09e-08
P0C8Q8|PP394_ARATH	DTZ79_20g05820	54.123	667	26	684	41	666	0
P0C8Q8|PP394_ARATH	DTZ79_20g05820	28.996	269	273	533	27	288	3.49e-23
Q9SJK9|PP189_ARATH	DTZ79_20g06030	59.514	494	4	497	5	495	0
Q9SQU6|PP216_ARATH	DTZ79_20g07200	73.874	444	31	468	47	489	0
Q9SQU6|PP216_ARATH	DTZ79_20g07260	64.246	358	113	470	1	321	1.67e-163
Q9SQU6|PP216_ARATH	DTZ79_20g07260	23.183	289	106	390	65	311	1.91e-14
Q9SQU6|PP216_ARATH	DTZ79_20g07260	18	150	101	249	165	311	6.14e-05
O65543|PP343_ARATH	DTZ79_20g07550	41.72	314	300	610	1	267	5.56e-80
O65543|PP343_ARATH	DTZ79_20g07550	23.108	251	198	444	1	204	7.11e-14
O65543|PP343_ARATH	DTZ79_20g07550	25.316	158	118	271	81	235	1.19e-05
Q9CAY1|PP223_ARATH	DTZ79_20g07870	61.364	616	10	622	18	633	0
Q9LIE7|PP246_ARATH	DTZ79_20g08290	60.281	783	22	782	152	933	0
Q9LIE7|PP246_ARATH	DTZ79_20g08490	60.222	812	22	813	119	929	0
Q9FNG8|PP366_ARATH	DTZ79_20g08540	50.254	985	42	995	103	1047	0
Q9FNG8|PP366_ARATH	DTZ79_20g08540	27.536	414	632	1009	214	624	3.14e-44
Q9FNG8|PP366_ARATH	DTZ79_20g08540	26.772	127	891	1017	262	386	1.2e-06
Q9FNG8|PP366_ARATH	DTZ79_20g08540	26.277	137	891	1024	805	932	3.72e-05
Q9SKU6|PP166_ARATH	DTZ79_20g08770	45.475	453	22	469	23	475	1.2e-134
Q9ZUT4|PP192_ARATH	DTZ79_20g09220	61.321	106	285	389	4	108	7.85e-39
Q9ZUT4|PP192_ARATH	DTZ79_20g09220	24.742	97	184	279	4	100	7.44e-06
Q9LUS3|PP237_ARATH	DTZ79_20g09630	48.175	411	10	418	39	437	9.5e-134
Q9LUS3|PP237_ARATH	DTZ79_20g09630	28.802	434	95	519	22	437	2.82e-55
Q9LUS3|PP237_ARATH	DTZ79_20g09630	24.703	421	195	609	20	423	1.33e-38
Q9C977|PP135_ARATH	DTZ79_20g09780	56.897	580	36	596	43	621	0
Q8RWS8|PP199_ARATH	DTZ79_20g10740	66.667	792	25	801	44	835	0
Q0WQW5|PPR85_ARATH	DTZ79_20g10920	43.147	591	51	638	83	656	8.79e-170
Q9LIC3|PP227_ARATH	DTZ79_20g11200	69.716	634	3	628	7	640	0
Q9C866|PPR65_ARATH	DTZ79_20g11330	61.376	567	3	569	93	657	0
Q9C866|PPR65_ARATH	DTZ79_20g11330	24.48	433	60	457	47	445	1.17e-40
Q9FM64|PP431_ARATH	DTZ79_20g11400	54.369	309	251	557	56	358	2.59e-111
Q9FM64|PP431_ARATH	DTZ79_20g11400	33.668	398	1	384	1	356	8.3e-68
Q9FM64|PP431_ARATH	DTZ79_20g11400	24.49	343	140	478	46	349	4.73e-30
Q9FM64|PP431_ARATH	DTZ79_20g11400	27.083	240	490	726	124	357	3.52e-24
Q9FM64|PP431_ARATH	DTZ79_20g11400	21.691	272	513	782	46	309	5.36e-07
Q9FM64|PP431_ARATH	DTZ79_20g11400	23.077	143	47	185	223	359	0.001
Q9STF3|PP265_ARATH	DTZ79_20g13810	35.208	480	91	525	96	527	1.7e-97
Q8L6Y3|PP396_ARATH	DTZ79_20g15040	49.913	575	11	569	8	580	0
Q8L6Y3|PP396_ARATH	DTZ79_20g15040	30.201	298	278	573	147	444	3.66e-35
Q8L6Y3|PP396_ARATH	DTZ79_20g15040	26	250	124	373	349	594	3.95e-20
P0C899|PP271_ARATH	DTZ79_20g15320	48.454	291	279	569	3	293	5.11e-100
P0C899|PP271_ARATH	DTZ79_20g15320	25.397	252	108	354	1	239	5e-18
P0C899|PP271_ARATH	DTZ79_20g15320	29.814	161	55	213	49	209	2.12e-14
Q8L844|PP413_ARATH	DTZ79_21g00790	77.918	317	392	708	6	322	0
Q8L844|PP413_ARATH	DTZ79_21g00790	23.929	280	296	575	15	294	4.36e-31
Q8L844|PP413_ARATH	DTZ79_21g00790	23.938	259	254	512	43	301	1.02e-24
Q8L844|PP413_ARATH	DTZ79_21g00790	23.577	246	200	445	61	304	3.55e-18
Q8L844|PP413_ARATH	DTZ79_21g00790	22.568	257	169	420	60	314	2.7e-14
Q9FND6|PP411_ARATH	DTZ79_21g01060	50.584	257	14	266	38	293	4.69e-82
Q9FND6|PP411_ARATH	DTZ79_21g01060	25.688	218	139	355	64	281	1.38e-20
Q9FND6|PP411_ARATH	DTZ79_21g01060	23.684	190	226	412	53	235	5.56e-13
Q9LNU6|PPR53_ARATH	DTZ79_21g01180	55.305	754	1	752	1	709	0
Q8L844|PP413_ARATH	DTZ79_21g01240	62.052	614	7	618	5	568	0
Q8L844|PP413_ARATH	DTZ79_21g01240	25	424	294	687	114	532	1.81e-40
Q8L844|PP413_ARATH	DTZ79_21g01240	22.93	314	377	688	128	436	3.15e-21
Q8L844|PP413_ARATH	DTZ79_21g01240	24.082	245	447	689	158	402	2.38e-17
Q8L844|PP413_ARATH	DTZ79_21g01240	23.03	165	200	339	405	569	4.17e-05
Q9FRI5|PPR57_ARATH	DTZ79_21g01960	65.072	209	306	509	2	210	1.19e-93
Q9FRI5|PPR57_ARATH	DTZ79_21g01960	36.386	415	440	782	5	386	6.94e-70
Q9FRI5|PPR57_ARATH	DTZ79_21g01960	29.442	197	182	377	19	210	7.87e-28
Q9FRI5|PPR57_ARATH	DTZ79_21g01960	28.351	194	53	246	25	211	4.85e-21
Q9FRI5|PPR57_ARATH	DTZ79_21g02010	64.146	714	9	712	21	733	0
Q940Z1|PPR51_ARATH	DTZ79_21g02650	55.911	313	1	313	657	967	4.17e-119
Q940Z1|PPR51_ARATH	DTZ79_21g02650	23.529	136	155	290	635	770	0.000474
Q940Z1|PPR51_ARATH	DTZ79_21g02650	23.913	138	175	312	620	757	0.001
Q9SZT8|PP354_ARATH	DTZ79_21g03330	52.574	272	9	280	26	291	1.28e-94
Q9SZT8|PP354_ARATH	DTZ79_21g03330	24.757	206	202	380	86	289	1.49e-16
Q9STF3|PP265_ARATH	DTZ79_21g03390	32.765	293	110	400	350	613	1.2e-41
Q9STF3|PP265_ARATH	DTZ79_21g03390	26.699	206	99	304	443	618	2.12e-17
Q9STF3|PP265_ARATH	DTZ79_21g03390	29.787	94	96	189	517	610	1.38e-07
Q9LIQ7|PP252_ARATH	DTZ79_21g05380	34.437	604	52	622	59	660	6.84e-130
Q9LIQ7|PP252_ARATH	DTZ79_21g05380	27.273	187	254	440	57	242	2.2e-19
Q3EDF8|PPR28_ARATH	DTZ79_21g05400	57.738	168	152	319	9	173	3.61e-62
Q3EDF8|PPR28_ARATH	DTZ79_21g05400	33.005	203	363	565	13	174	5.95e-32
Q3EDF8|PPR28_ARATH	DTZ79_21g05400	28.571	168	293	460	13	174	4.99e-22
Q3EDF8|PPR28_ARATH	DTZ79_21g05400	27.57	214	211	424	1	173	5.87e-22
Q3EDF8|PPR28_ARATH	DTZ79_21g05400	34.711	121	464	584	9	126	2.06e-18
Q3EDF8|PPR28_ARATH	DTZ79_21g05400	22.881	118	97	214	56	173	9.8e-07
Q3E9F0|PP392_ARATH	DTZ79_21g05710	47.176	301	205	505	106	345	9.61e-81
Q3E911|PP400_ARATH	DTZ79_21g05840	53.877	503	12	491	26	524	0
Q9SS83|PP220_ARATH	DTZ79_21g07760	56.219	1021	3	1015	714	1727	0
Q9SS83|PP220_ARATH	DTZ79_21g07770	46.38	511	3	505	608	1109	3.57e-142
Q9SS83|PP220_ARATH	DTZ79_21g07770	31.33	466	344	808	682	1107	6.94e-64
Q9SS83|PP220_ARATH	DTZ79_21g07770	30.227	440	451	889	688	1086	6.25e-60
Q9SS83|PP220_ARATH	DTZ79_21g07770	29.706	340	551	889	687	985	2.79e-37
Q9SS83|PP220_ARATH	DTZ79_21g07770	25.846	325	652	965	688	995	2.43e-29
O82380|PP175_ARATH	DTZ79_21g07850	36.066	610	37	643	9	604	6.47e-141
O49287|PP127_ARATH	DTZ79_21g08040	57.801	673	30	695	9	681	0
Q9FVX2|PP129_ARATH	DTZ79_21g08250	70.711	478	44	517	24	501	0
Q9SN39|PP320_ARATH	DTZ79_21g09030	28.309	272	335	595	56	288	5.22e-30
Q9SN39|PP320_ARATH	DTZ79_21g09030	22.348	264	234	486	56	282	7.04e-15
Q9SN39|PP320_ARATH	DTZ79_21g09030	29.412	136	258	389	151	286	2.37e-10
Q9SN39|PP320_ARATH	DTZ79_21g09030	25.641	195	93	286	127	284	5.53e-09
Q9SN39|PP320_ARATH	DTZ79_21g09030	21.739	115	519	627	2	114	9.71e-05
Q3E6Q1|PPR32_ARATH	DTZ79_21g09780	65.256	780	30	809	45	824	0
Q9SZT8|PP354_ARATH	DTZ79_21g10690	42.933	566	71	624	23	585	1.33e-157
Q84J71|PP161_ARATH	DTZ79_21g11990	46.866	367	96	462	209	508	9.48e-116
Q84J71|PP161_ARATH	DTZ79_21g12000	50.797	439	1	429	1	414	4.28e-159
Q9M302|PP270_ARATH	DTZ79_22g00640	48.206	446	197	642	1	434	1.98e-141
Q9M302|PP270_ARATH	DTZ79_22g00640	24.282	383	117	467	57	437	9.86e-39
Q9M302|PP270_ARATH	DTZ79_22g00640	22.864	433	46	446	56	451	1.42e-28
Q9M302|PP270_ARATH	DTZ79_22g00640	25.373	268	77	344	226	455	1.5e-23
Q9M302|PP270_ARATH	DTZ79_22g00640	25.728	206	441	645	4	200	8.34e-16
Q9LSQ2|PP239_ARATH	DTZ79_22g01230	51.579	190	448	637	9	187	6.41e-62
Q9LSQ2|PP239_ARATH	DTZ79_22g01230	23.902	205	384	588	15	208	3.51e-21
Q9LSQ2|PP239_ARATH	DTZ79_22g01230	23.684	266	265	524	4	220	3.29e-16
Q9LSQ2|PP239_ARATH	DTZ79_22g01230	22.791	215	230	444	1	204	5.56e-14
Q9LSQ2|PP239_ARATH	DTZ79_22g01230	24.873	197	205	377	11	207	1.15e-13
Q9LSQ2|PP239_ARATH	DTZ79_22g01230	26.667	165	131	295	7	160	2.69e-13
Q9LSQ2|PP239_ARATH	DTZ79_22g01230	26.207	145	175	319	75	219	3.8e-13
Q9LSQ2|PP239_ARATH	DTZ79_22g01230	25.564	133	114	243	84	216	3.28e-06
Q9SIT7|PP151_ARATH	DTZ79_22g01710	32.71	535	101	635	51	514	3.94e-96
Q9SIT7|PP151_ARATH	DTZ79_22g01710	23.529	408	40	441	95	422	6.73e-38
Q9SIT7|PP151_ARATH	DTZ79_22g01710	23.849	239	17	253	269	473	2.26e-14
Q9SY02|PP301_ARATH	DTZ79_22g02310	36.823	812	49	781	102	912	0
Q9SY02|PP301_ARATH	DTZ79_22g02310	33.333	573	55	585	16	583	1.43e-95
Q9SY02|PP301_ARATH	DTZ79_22g02310	38.136	354	238	591	44	386	5.75e-72
Q0WMY5|PP365_ARATH	DTZ79_22g02750	71.786	840	77	911	113	933	0
Q6NKW7|PP164_ARATH	DTZ79_22g03570	50.645	620	64	683	76	695	0
P0C896|PP209_ARATH	DTZ79_22g03740	53.649	507	62	563	85	578	0
Q9FJY7|PP449_ARATH	DTZ79_22g03750	30.968	155	114	260	16	167	1.11e-25
Q9FJY7|PP449_ARATH	DTZ79_22g03750	34.831	89	19	106	22	108	5.76e-11
Q9FJY7|PP449_ARATH	DTZ79_22g03750	30.769	78	288	359	88	165	1.99e-08
Q9FJY7|PP449_ARATH	DTZ79_22g03750	23.077	130	249	374	19	145	0.000264
Q9FMQ1|PP376_ARATH	DTZ79_22g06010	50	302	518	815	10	310	2.4e-91
Q9FMQ1|PP376_ARATH	DTZ79_22g06010	31.273	275	184	455	22	296	6.98e-40
Q9FMQ1|PP376_ARATH	DTZ79_22g06010	29.434	265	262	525	33	296	4.95e-36
Q9FMQ1|PP376_ARATH	DTZ79_22g06010	29.53	298	299	595	1	296	1.47e-32
Q9FMQ1|PP376_ARATH	DTZ79_22g06010	30.651	261	403	662	34	294	6.81e-31
Q9FMQ1|PP376_ARATH	DTZ79_22g06010	27.675	271	135	405	47	305	3.5e-27
Q9FMQ1|PP376_ARATH	DTZ79_22g06010	24.731	186	130	315	111	296	1.91e-15
A8MQA3|PP330_ARATH	DTZ79_22g06130	65.957	329	212	540	80	407	9.31e-164
A8MQA3|PP330_ARATH	DTZ79_22g06130	28.623	276	32	302	23	273	2.25e-24
O49399|PP321_ARATH	DTZ79_22g09030	34.387	506	41	485	9	400	6.6e-83
Q9FJY7|PP449_ARATH	DTZ79_22g10380	39.952	413	83	490	27	434	8.26e-104
Q9FJY7|PP449_ARATH	DTZ79_22g10380	25.067	375	8	341	50	389	3.25e-23
Q9ZUW3|PP172_ARATH	DTZ79_22g10680	35.613	702	96	793	3	702	1.33e-160
Q9ZUW3|PP172_ARATH	DTZ79_22g10680	29.213	534	46	570	54	582	4.23e-71
Q9ZUW3|PP172_ARATH	DTZ79_22g10680	29.38	371	36	406	150	514	9.88e-52
Q9ZUW3|PP172_ARATH	DTZ79_22g10680	30.085	236	38	269	349	582	1.96e-26
P0C7Q9|PPR56_ARATH	DTZ79_22g11400	34.808	339	5	327	1	331	1.64e-48
P0C7Q9|PPR56_ARATH	DTZ79_22g11400	31.41	156	454	605	187	332	3.29e-15
P0C7Q9|PPR56_ARATH	DTZ79_22g11400	31.496	127	540	666	202	323	3.8e-14
P0C7Q9|PPR56_ARATH	DTZ79_22g11400	31.677	161	304	463	173	331	5.31e-14
P0C7Q9|PPR56_ARATH	DTZ79_22g11400	34.653	101	539	639	232	331	1.12e-12
P0C7Q9|PPR56_ARATH	DTZ79_22g11400	28.824	170	268	433	172	336	1.95e-10
P0C7Q9|PPR56_ARATH	DTZ79_22g11400	25.949	158	378	535	181	332	2.55e-08
P0C7Q9|PPR56_ARATH	DTZ79_22g11400	24.818	137	560	696	187	318	1.05e-06
P0C7Q9|PPR56_ARATH	DTZ79_22g11410	34.603	315	371	685	2	217	3.59e-58
P0C7Q9|PPR56_ARATH	DTZ79_22g11410	34.123	211	310	509	7	217	1.69e-28
P0C7Q9|PPR56_ARATH	DTZ79_22g11410	27.835	194	512	698	2	195	1.88e-26
P0C7Q9|PPR56_ARATH	DTZ79_22g11410	27.273	242	234	471	1	214	3.23e-24
P0C7Q9|PPR56_ARATH	DTZ79_22g11410	27.439	164	546	702	1	164	1.71e-15
P0C7Q9|PPR56_ARATH	DTZ79_22g11410	28.289	152	222	373	66	217	4.7e-14
P0C7Q9|PPR56_ARATH	DTZ79_22g11410	23.626	182	234	404	36	217	1.64e-13
P0C7Q9|PPR56_ARATH	DTZ79_22g11410	26.271	118	220	337	99	216	8.36e-13
P0C7Q9|PPR56_ARATH	DTZ79_22g11410	31.193	109	191	299	105	213	2.18e-12
Q9SF38|PP222_ARATH	DTZ79_22g12930	61.248	689	88	775	55	687	0
P0C8Q6|PP368_ARATH	DTZ79_23g01420	51.066	797	36	832	48	840	0
Q9SY07|PP302_ARATH	DTZ79_23g01530	60.3	534	5	532	1	534	0
Q3E6Q1|PPR32_ARATH	DTZ79_23g03120	32.934	668	60	660	7	671	2.32e-105
Q3E6Q1|PPR32_ARATH	DTZ79_23g03120	29.371	429	158	565	4	424	1.2e-48
Q3E6Q1|PPR32_ARATH	DTZ79_23g03120	28.525	305	46	330	349	646	8.48e-26
Q9LSF5|PP254_ARATH	DTZ79_23g03450	70.279	323	53	375	56	370	1.32e-168
Q56X05|PPR15_ARATH	DTZ79_23g04180	41.778	225	178	402	50	264	1.33e-60
Q56X05|PPR15_ARATH	DTZ79_23g04180	27.108	166	321	465	61	224	1.27e-12
Q56X05|PPR15_ARATH	DTZ79_23g04180	24.631	203	109	309	132	269	2.72e-08
Q9STF3|PP265_ARATH	DTZ79_23g04850	67.726	598	1	597	1	594	0
Q940Q2|PPR19_ARATH	DTZ79_23g05120	62.9	531	5	533	4	532	0
Q9LQQ1|PPR20_ARATH	DTZ79_23g05410	50.187	267	180	446	1	239	2.6e-83
Q9LQQ1|PPR20_ARATH	DTZ79_23g05410	22.022	277	63	339	24	237	1.34e-07
Q9LS72|PP261_ARATH	DTZ79_23g07440	40.102	591	22	589	8	593	2.25e-151
Q5BIV3|PPR35_ARATH	DTZ79_23g07560	46.429	280	84	363	117	384	1.8e-75
Q9SIT7|PP151_ARATH	DTZ79_23g07630	66.226	681	18	692	24	703	0
Q9SIT7|PP151_ARATH	DTZ79_23g07630	28.834	489	149	570	22	472	1.93e-55
Q9SKU6|PP166_ARATH	DTZ79_23g07750	51.202	416	21	436	26	440	1.42e-147
A3KPF8|PP131_ARATH	DTZ79_23g09790	44.444	576	1	575	1	466	1.37e-159
Q9LVQ5|PP432_ARATH	DTZ79_23g10170	51.185	211	623	833	1	205	2.46e-66
Q9LVQ5|PP432_ARATH	DTZ79_23g10170	26.512	215	346	559	4	212	1e-23
Q9LVQ5|PP432_ARATH	DTZ79_23g10170	28.91	211	239	448	2	206	5.25e-23
Q9LVQ5|PP432_ARATH	DTZ79_23g10170	26.482	253	273	518	1	206	6.67e-22
Q9LVQ5|PP432_ARATH	DTZ79_23g10170	28.436	211	110	315	5	215	2.69e-21
Q9LVQ5|PP432_ARATH	DTZ79_23g10170	27.143	210	413	621	1	204	4.95e-21
Q9LVQ5|PP432_ARATH	DTZ79_23g10170	28.718	195	182	375	9	203	1.75e-20
Q9LVQ5|PP432_ARATH	DTZ79_23g10170	26.111	180	484	662	2	175	7.45e-18
Q9LVQ5|PP432_ARATH	DTZ79_23g10170	24.194	186	156	340	18	203	8.32e-16
Q9LVQ5|PP432_ARATH	DTZ79_23g10170	27.329	161	885	1044	11	171	8.9e-16
Q9LVQ5|PP432_ARATH	DTZ79_23g10170	24.516	155	887	1041	49	203	2.1e-11
Q9LVQ5|PP432_ARATH	DTZ79_23g10170	21.429	196	813	1007	9	204	3.37e-06
Q9LVQ5|PP432_ARATH	DTZ79_23g10180	51.567	351	219	569	1	315	1.56e-115
Q9LVQ5|PP432_ARATH	DTZ79_23g10180	29.841	315	359	673	1	314	5.66e-43
Q9LVQ5|PP432_ARATH	DTZ79_23g10180	28.662	314	328	640	5	316	2.6e-42
Q9LVQ5|PP432_ARATH	DTZ79_23g10180	27.832	309	123	429	8	315	2.89e-37
Q9LVQ5|PP432_ARATH	DTZ79_23g10180	26.852	324	429	745	1	315	4.35e-37
Q9LVQ5|PP432_ARATH	DTZ79_23g10180	27.832	309	613	921	10	316	1.31e-33
Q9LVQ5|PP432_ARATH	DTZ79_23g10180	26.51	298	748	1043	2	298	7.28e-29
Q9LVQ5|PP432_ARATH	DTZ79_23g10180	29.333	225	103	327	96	318	2.44e-25
Q9LVQ5|PP432_ARATH	DTZ79_23g10180	24.255	235	122	356	78	312	3.08e-22
Q9LVQ5|PP432_ARATH	DTZ79_23g10180	25.18	278	784	1061	5	280	1.22e-20
Q9MAG8|PPR79_ARATH	DTZ79_23g12050	52.542	413	5	417	91	500	7.62e-150
Q9MAG8|PPR79_ARATH	DTZ79_23g12050	21.173	307	154	455	133	434	4.5e-16
Q9C8L6|PPR80_ARATH	DTZ79_23g12470	57.075	424	33	456	33	451	1.45e-171
Q9C8L6|PPR80_ARATH	DTZ79_23g12470	29.63	378	154	527	22	359	5.27e-44
Q9SY02|PP301_ARATH	DTZ79_23g12980	60.15	266	75	340	1	237	1.29e-111
Q9SY02|PP301_ARATH	DTZ79_23g12980	37.594	266	238	501	9	235	6.63e-52
Q9SY02|PP301_ARATH	DTZ79_23g12980	36.087	230	56	283	44	242	2.39e-42
Q9SY02|PP301_ARATH	DTZ79_23g12980	30.986	284	292	573	1	236	1.77e-35
Q9FK33|PP427_ARATH	DTZ79_23g15820	48.333	480	205	677	39	500	8.85e-149
Q9FK33|PP427_ARATH	DTZ79_23g15820	26.882	186	516	701	521	645	2.24e-15
Q9FJY7|PP449_ARATH	DTZ79_23g19270	33.088	272	28	296	28	272	7.11e-38
Q9FJY7|PP449_ARATH	DTZ79_23g19270	22.887	284	120	398	16	272	4.18e-13
Q9M302|PP270_ARATH	DTZ79_24g00580	54.478	670	1	659	1	665	0
Q9LSQ2|PP239_ARATH	DTZ79_24g01100	39.207	454	73	526	59	439	8.77e-107
Q9LSQ2|PP239_ARATH	DTZ79_24g01100	40.304	263	411	637	148	410	3.31e-64
Q9LSQ2|PP239_ARATH	DTZ79_24g01100	23.834	386	219	598	100	443	1.3e-29
Q9LSQ2|PP239_ARATH	DTZ79_24g01100	25.641	156	166	321	289	444	1.34e-13
Q9LSQ2|PP239_ARATH	DTZ79_24g01100	29.213	89	551	639	148	236	2.53e-08
Q9M907|PP217_ARATH	DTZ79_24g01680	76.576	841	31	870	49	889	0
Q8VYH0|PP313_ARATH	DTZ79_24g01960	57.374	617	1	616	1	603	0
Q9LUJ4|PP248_ARATH	DTZ79_24g03330	49.735	565	1	547	1	553	0
O22137|PP202_ARATH	DTZ79_24g03770	36.519	293	17	309	74	353	6.73e-52
O22137|PP202_ARATH	DTZ79_24g03770	27.134	328	123	443	71	354	1.81e-25
O22137|PP202_ARATH	DTZ79_24g03770	26.104	249	293	539	112	347	1.22e-20
O22137|PP202_ARATH	DTZ79_24g03770	20.27	148	391	538	108	253	4.27e-06
Q9SY02|PP301_ARATH	DTZ79_24g03830	39.394	396	229	623	5	400	2.29e-110
Q9SY02|PP301_ARATH	DTZ79_24g03830	28.713	404	101	488	1	368	3.14e-50
Q9SY02|PP301_ARATH	DTZ79_24g03830	26.074	349	47	383	41	364	1.44e-32
Q9SY02|PP301_ARATH	DTZ79_24g03830	28.667	300	63	339	88	386	3.16e-27
Q9SY02|PP301_ARATH	DTZ79_24g03830	25.14	179	453	603	4	176	4.71e-10
Q6NQ83|PP247_ARATH	DTZ79_24g03970	40.592	574	32	605	64	600	5.45e-150
Q6NQ83|PP247_ARATH	DTZ79_24g03970	26.974	456	42	495	175	630	7.77e-61
Q6NQ83|PP247_ARATH	DTZ79_24g03970	24.555	281	333	612	82	327	3.4e-18
Q9CAN5|PPR98_ARATH	DTZ79_24g03990	37.658	555	46	597	52	539	5.47e-129
Q9CAN5|PPR98_ARATH	DTZ79_24g03990	29.032	434	19	445	94	527	2.4e-59
Q9CAN5|PPR98_ARATH	DTZ79_24g03990	28.148	405	211	606	40	444	5.78e-54
Q9CAN5|PPR98_ARATH	DTZ79_24g03990	27.607	326	14	339	249	526	9.6e-38
Q9CAN5|PPR98_ARATH	DTZ79_24g03990	26.154	325	298	613	59	380	1.04e-35
Q9ZUU3|PP190_ARATH	DTZ79_24g04680	68.037	754	1	751	1	729	0
Q9LYT2|PP287_ARATH	DTZ79_24g05010	69.017	539	1	532	1	538	0
O49436|PP327_ARATH	DTZ79_24g05290	21.754	285	266	548	81	331	1.47e-14
O49436|PP327_ARATH	DTZ79_24g05290	22	300	173	451	128	425	0.000196
Q9LSL9|PP445_ARATH	DTZ79_24g05640	51.508	862	65	910	73	933	0
Q9LSL9|PP445_ARATH	DTZ79_24g05640	29.128	539	186	723	408	940	5.83e-68
Q0WKV3|PPR36_ARATH	DTZ79_24g06360	43.58	257	314	570	51	307	2.88e-73
Q0WKV3|PPR36_ARATH	DTZ79_24g06360	34.191	272	142	413	54	323	3.15e-51
Q0WKV3|PPR36_ARATH	DTZ79_24g06360	33.452	281	84	359	26	306	3.98e-46
Q0WKV3|PPR36_ARATH	DTZ79_24g06360	32.975	279	191	464	28	306	9.77e-45
Q0WKV3|PPR36_ARATH	DTZ79_24g06360	30.319	188	68	255	120	307	1.65e-21
Q9ZVX5|PP156_ARATH	DTZ79_24g07300	40.061	327	411	736	14	274	1.65e-74
Q9ZVX5|PP156_ARATH	DTZ79_24g07300	26.888	331	191	498	6	303	7.57e-24
Q9ZVX5|PP156_ARATH	DTZ79_24g07300	27.937	315	259	568	1	303	1.14e-21
Q9ZVX5|PP156_ARATH	DTZ79_24g07300	25.854	205	138	333	26	221	4.21e-14
Q9ZVX5|PP156_ARATH	DTZ79_24g07310	56.934	137	190	326	215	350	1.57e-48
Q9ZVX5|PP156_ARATH	DTZ79_24g07310	30.882	136	473	608	216	351	7.18e-19
Q9ZVX5|PP156_ARATH	DTZ79_24g07310	33.333	141	261	401	215	355	8.83e-18
Q9ZVX5|PP156_ARATH	DTZ79_24g07310	33.083	133	407	539	220	352	1.09e-17
Q9ZVX5|PP156_ARATH	DTZ79_24g07310	29.927	137	437	573	215	351	2.35e-16
Q9ZVX5|PP156_ARATH	DTZ79_24g07310	30.657	137	542	676	215	350	5.49e-16
Q9ZVX5|PP156_ARATH	DTZ79_24g07310	27.465	142	507	647	215	356	5.35e-15
Q9ZVX5|PP156_ARATH	DTZ79_24g07310	34.862	109	577	684	215	323	8.95e-15
Q9ZVX5|PP156_ARATH	DTZ79_24g07310	28.492	179	291	464	207	347	6.83e-13
Q9ZVX5|PP156_ARATH	DTZ79_24g07310	29.365	126	129	254	227	348	1.05e-10
Q9ZVX5|PP156_ARATH	DTZ79_24g07310	32.877	73	624	696	228	300	6.46e-09
Q9ZUW3|PP172_ARATH	DTZ79_24g09310	39.547	574	216	786	87	654	3.63e-138
Q9ZUW3|PP172_ARATH	DTZ79_24g09310	30.705	482	138	601	112	578	1.12e-68
Q9ZUW3|PP172_ARATH	DTZ79_24g09310	28.974	497	40	524	115	590	1.04e-57
Q9SB36|PP337_ARATH	DTZ79_24g10310	67.028	461	67	527	267	725	0
Q9FIX3|PP407_ARATH	DTZ79_24g12120	30.42	572	136	698	43	598	1.98e-94
Q9FIX3|PP407_ARATH	DTZ79_24g12120	25.812	585	175	747	43	574	3.01e-72
Q9FIX3|PP407_ARATH	DTZ79_24g12120	26.891	476	107	582	127	599	7.73e-66
Q9LSQ2|PP239_ARATH	DTZ79_24g13320	59.528	509	44	552	89	595	0
Q9LSQ2|PP239_ARATH	DTZ79_24g13320	23.134	402	278	637	142	540	5.96e-26
Q9LSQ2|PP239_ARATH	DTZ79_24g13320	25.806	124	516	639	209	332	3.61e-11
O81028|PP171_ARATH	DTZ79_25g00320	45.34	794	25	794	31	815	0
Q0WNP3|PP319_ARATH	DTZ79_25g00790	30.831	373	191	562	78	450	4.28e-64
Q0WNP3|PP319_ARATH	DTZ79_25g00790	30.65	323	286	607	73	395	6.81e-47
Q0WNP3|PP319_ARATH	DTZ79_25g00790	31.389	360	121	476	110	464	6.3e-45
Q0WNP3|PP319_ARATH	DTZ79_25g00790	24.419	258	104	360	194	450	1.61e-23
Q0WNP3|PP319_ARATH	DTZ79_25g00790	26.582	158	102	258	293	449	2.37e-08
Q9FJY7|PP449_ARATH	DTZ79_25g00960	37.298	496	21	516	23	453	1.19e-112
Q9SA60|PPR6_ARATH	DTZ79_25g02320	70.912	581	212	790	8	575	0
Q9LS72|PP261_ARATH	DTZ79_25g03090	35.461	564	24	587	47	568	2.39e-130
Q8GZ63|PP397_ARATH	DTZ79_25g04070	50.088	567	32	566	53	604	0
Q940A6|PP325_ARATH	DTZ79_25g04880	44.444	828	25	835	1	772	0
Q940A6|PP325_ARATH	DTZ79_25g04880	25.581	301	226	519	572	842	3.8e-24
O49680|PP324_ARATH	DTZ79_25g05080	46.667	735	209	943	126	816	0
O49680|PP324_ARATH	DTZ79_25g05080	26.126	777	70	834	88	809	1.87e-73
Q94JX6|PP391_ARATH	DTZ79_25g08240	66.511	427	35	459	38	464	0
Q9C6S6|PPR67_ARATH	DTZ79_25g08960	43.182	264	243	498	1	252	4.06e-60
Q9C6S6|PPR67_ARATH	DTZ79_25g08960	26.82	261	591	816	1	255	3.54e-26
Q9C6S6|PPR67_ARATH	DTZ79_25g08960	27.636	275	502	776	23	250	6.68e-24
Q9C6S6|PPR67_ARATH	DTZ79_25g08960	26.86	242	327	567	23	251	1.04e-19
Q9C6S6|PPR67_ARATH	DTZ79_25g08960	21.226	212	495	706	51	250	2.9e-14
Q9C6S6|PPR67_ARATH	DTZ79_25g08960	27.891	147	221	367	119	261	4.41e-14
Q9C6S6|PPR67_ARATH	DTZ79_25g08960	34.722	72	746	817	22	93	3.84e-06
Q9SIL5|PP165_ARATH	DTZ79_25g09770	58.857	525	1	521	5	529	0
Q9LS25|PP420_ARATH	DTZ79_25g11470	68.866	485	81	565	18	491	0
Q9STS9|PP268_ARATH	DTZ79_26g00530	34.888	579	111	681	135	710	3.97e-121
Q9STS9|PP268_ARATH	DTZ79_26g00530	28.744	414	184	587	101	509	7.75e-55
Q9STS9|PP268_ARATH	DTZ79_26g00530	28.846	416	55	465	182	593	8.96e-53
Q9STS9|PP268_ARATH	DTZ79_26g00530	25.714	280	44	321	272	549	6.17e-31
Q9LFL5|PP390_ARATH	DTZ79_26g00840	61.327	799	17	810	21	819	0
Q9FI80|PP425_ARATH	DTZ79_26g02160	42.235	528	119	646	1	483	8.9e-155
Q9FI80|PP425_ARATH	DTZ79_26g02160	24.138	319	42	356	32	296	1.83e-23
Q9C6S6|PPR67_ARATH	DTZ79_26g03370	44.32	801	36	820	37	792	0
Q9C6S6|PPR67_ARATH	DTZ79_26g03370	28.112	498	85	546	315	798	7.73e-52
Q9C6S6|PPR67_ARATH	DTZ79_26g03370	25.137	366	497	823	155	519	2.38e-33
Q9FLS9|PP441_ARATH	DTZ79_26g04420	58.929	392	106	497	1	385	3.46e-175
Q9FI49|PP428_ARATH	DTZ79_26g04510	48.148	189	26	214	46	233	8.91e-54
Q9FI49|PP428_ARATH	DTZ79_26g04510	27.049	122	197	317	115	234	5.56e-13
Q9FGR7|PP426_ARATH	DTZ79_26g05430	68.762	541	171	711	6	546	0
O82380|PP175_ARATH	DTZ79_26g06410	37.316	611	128	731	45	625	3.35e-140
O82380|PP175_ARATH	DTZ79_26g06410	29.67	728	45	738	63	733	4.35e-79
O82380|PP175_ARATH	DTZ79_26g06410	47.059	102	629	730	737	837	1.96e-22
Q9S7Q2|PP124_ARATH	DTZ79_26g06560	57.895	703	132	828	51	753	0
Q1PFQ9|PPR62_ARATH	DTZ79_26g07020	62.023	524	1	520	37	559	0
Q1PFQ9|PPR62_ARATH	DTZ79_26g07030	57.912	297	1	294	37	332	8.38e-115
Q1PFQ9|PPR62_ARATH	DTZ79_26g07030	28.319	226	197	417	99	318	4.61e-21
Q1PFQ9|PPR62_ARATH	DTZ79_26g07030	32.979	94	292	385	92	185	2.88e-11
Q9FLJ4|PP440_ARATH	DTZ79_26g07210	42.991	214	425	638	1	214	1.54e-55
Q9FLJ4|PP440_ARATH	DTZ79_26g07210	28.372	215	250	464	1	215	7.01e-26
Q9FLJ4|PP440_ARATH	DTZ79_26g07210	29.954	217	224	440	10	226	6.8e-24
Q9FLJ4|PP440_ARATH	DTZ79_26g07210	22.026	227	149	359	2	215	1.6e-12
Q9FKC3|PP424_ARATH	DTZ79_26g07440	68.701	508	1	505	1	485	0
Q9ZUW3|PP172_ARATH	DTZ79_26g08930	47.479	238	154	391	1	208	4.33e-69
Q9ZUW3|PP172_ARATH	DTZ79_26g08930	28.632	234	361	589	5	207	2.41e-31
Q9ZUW3|PP172_ARATH	DTZ79_26g08930	31.092	238	54	287	2	206	6.86e-31
Q9ZUW3|PP172_ARATH	DTZ79_26g08930	29.508	244	258	500	4	215	5.82e-27
Q9ZUW3|PP172_ARATH	DTZ79_26g08930	32.639	144	454	597	1	143	9.83e-27
Q9ZUW3|PP172_ARATH	DTZ79_26g08930	30.172	116	558	673	3	116	1.66e-12
Q9ZUW3|PP172_ARATH	DTZ79_26g08930	25.333	150	40	188	89	208	1.9e-08
Q9ZUW3|PP172_ARATH	DTZ79_26g08940	62.969	667	202	868	32	694	0
Q9ZUW3|PP172_ARATH	DTZ79_26g08940	34.534	472	88	553	16	482	4.66e-97
Q9ZUW3|PP172_ARATH	DTZ79_26g08940	29.539	369	43	406	72	432	1.25e-46
Q9ZUW3|PP172_ARATH	DTZ79_26g08940	24.229	227	46	269	274	500	2.18e-19
Q9FJE6|PP437_ARATH	DTZ79_26g10570	48.975	878	21	897	12	806	0
Q9FJE6|PP437_ARATH	DTZ79_26g10570	27.451	408	187	594	447	818	1.54e-48
Q9FJE6|PP437_ARATH	DTZ79_26g10570	26.781	407	506	905	147	500	1.38e-39
Q9FJE6|PP437_ARATH	DTZ79_26g10570	29	300	159	458	525	822	9.44e-29
Q9FXH1|PPR52_ARATH	DTZ79_26g12480	38.113	265	292	556	2	261	8.15e-57
Q9FXH1|PPR52_ARATH	DTZ79_26g12480	31.227	269	124	392	1	269	3.23e-49
Q9FXH1|PPR52_ARATH	DTZ79_26g12480	28.682	258	463	715	2	253	8.06e-33
Q9FXH1|PPR52_ARATH	DTZ79_26g12480	28.016	257	37	289	13	236	2.6e-22
Q9FXH1|PPR52_ARATH	DTZ79_26g12480	24.825	286	396	647	1	251	3.2e-21
Q9S7F4|PP206_ARATH	DTZ79_27g00090	60.914	788	35	822	15	793	0
Q9S7F4|PP206_ARATH	DTZ79_27g00090	29.6	500	34	527	141	601	2.61e-59
Q9S7F4|PP206_ARATH	DTZ79_27g00090	25.338	296	33	325	342	601	3.86e-18
Q9LW32|PP258_ARATH	DTZ79_27g00100	63.14	293	28	313	24	314	9.54e-128
Q9LW32|PP258_ARATH	DTZ79_27g00100	28.674	279	137	402	32	302	1.41e-31
Q9LW32|PP258_ARATH	DTZ79_27g00100	32.922	243	242	464	27	260	2.08e-25
Q9FMU2|PP380_ARATH	DTZ79_27g00320	53.895	629	6	633	213	834	0
Q9SNB7|PP264_ARATH	DTZ79_27g01110	57.261	723	1	664	1	719	0
Q9SIT7|PP151_ARATH	DTZ79_27g01530	32.975	652	49	668	83	691	1.5e-136
Q9SIT7|PP151_ARATH	DTZ79_27g01530	31.56	282	46	309	210	490	4.78e-49
Q9SIT7|PP151_ARATH	DTZ79_27g01530	27.174	276	42	316	338	579	5.07e-37
Q9SIT7|PP151_ARATH	DTZ79_27g01530	23.701	481	140	583	9	404	1.32e-27
Q9FLD8|PP408_ARATH	DTZ79_27g02120	71.061	622	53	674	51	650	0
Q9LXF4|PP384_ARATH	DTZ79_27g02730	37.479	1174	75	1224	104	1154	0
Q9LXF2|PP385_ARATH	DTZ79_27g02750	55.393	547	1	544	30	562	0
Q84J46|PP262_ARATH	DTZ79_27g02800	59.732	447	92	537	154	599	0
O23337|PP311_ARATH	DTZ79_27g02940	38.073	218	282	490	15	232	3.42e-50
O23337|PP311_ARATH	DTZ79_27g02940	25.941	239	131	363	1	206	1.63e-25
O23337|PP311_ARATH	DTZ79_27g02940	28.804	184	63	226	26	201	1.21e-17
O23337|PP311_ARATH	DTZ79_27g02940	23.077	208	383	578	15	219	1.94e-13
Q84J46|PP262_ARATH	DTZ79_27g03070	55.605	446	93	537	44	456	2.7e-179
Q9FLZ9|PP405_ARATH	DTZ79_27g03110	55.835	677	2	671	5	678	0
Q9FWA6|PP207_ARATH	DTZ79_27g03670	58.344	809	102	903	107	867	0
Q9FWA6|PP207_ARATH	DTZ79_27g03670	27.778	612	1	594	209	774	4.55e-67
Q9FWA6|PP207_ARATH	DTZ79_27g03670	29.148	446	328	766	100	522	7.21e-48
Q9FWA6|PP207_ARATH	DTZ79_27g03670	27.481	393	429	806	100	461	3.92e-33
Q9FWA6|PP207_ARATH	DTZ79_27g03670	24.891	229	547	768	96	322	5.96e-14
Q9M891|PP208_ARATH	DTZ79_27g03770	50.459	654	1	647	1	637	0
Q9M891|PP208_ARATH	DTZ79_27g03860	50.689	653	1	647	1	637	0
Q9SVP7|PP307_ARATH	DTZ79_27g04650	31.808	437	504	940	43	445	1.35e-75
Q9SVP7|PP307_ARATH	DTZ79_27g04650	26.064	376	400	772	39	380	1.64e-31
Q9SVP7|PP307_ARATH	DTZ79_27g04650	26.562	384	47	423	4	365	3.98e-29
Q9SVP7|PP307_ARATH	DTZ79_27g04650	25.806	279	307	584	48	326	9.89e-27
Q9SVP7|PP307_ARATH	DTZ79_27g04650	23.677	359	209	565	51	375	1.56e-22
Q9SVP7|PP307_ARATH	DTZ79_27g04650	25.989	177	702	878	39	213	2.65e-15
Q9SVP7|PP307_ARATH	DTZ79_27g04650	26.641	259	80	331	126	374	2.11e-13
Q9M2Y7|PP274_ARATH	DTZ79_27g05080	64.509	479	1	479	77	553	0
Q9M2Y7|PP274_ARATH	DTZ79_27g05080	38.629	598	78	661	253	795	4.83e-123
Q9SZT8|PP354_ARATH	DTZ79_27g05620	58.168	404	229	632	1	372	2.24e-176
Q9SZT8|PP354_ARATH	DTZ79_27g05620	30.601	183	167	338	1	182	4.64e-22
Q9SZT8|PP354_ARATH	DTZ79_27g05620	21.008	119	74	187	45	163	8.63e-05
Q9SS60|PP210_ARATH	DTZ79_27g06100	28.64	625	10	617	59	657	3.42e-78
Q9SS60|PP210_ARATH	DTZ79_27g06100	26.132	486	8	477	158	621	1.38e-49
Q9SS60|PP210_ARATH	DTZ79_27g06100	25.141	533	176	688	123	629	2.79e-47
Q9SS60|PP210_ARATH	DTZ79_27g06100	23.184	358	361	697	107	457	1.8e-27
Q9SS60|PP210_ARATH	DTZ79_27g06100	29.213	178	455	629	97	274	3.68e-20
O23169|PP353_ARATH	DTZ79_27g06260	63.166	676	18	687	26	699	0
Q1PFA6|PP144_ARATH	DTZ79_27g11140	34.439	392	26	390	38	346	9.66e-56
Q1PFA6|PP144_ARATH	DTZ79_27g11140	29.708	377	183	521	75	374	4.67e-43
Q1PFA6|PP144_ARATH	DTZ79_27g11140	25.086	291	276	533	66	350	3.29e-19
Q9SIC9|PP178_ARATH	DTZ79_28g00650	53.567	743	76	792	32	709	0
Q9FZ24|PPR4_ARATH	DTZ79_28g00720	50.42	476	62	537	84	556	6.97e-169
A8MQA3|PP330_ARATH	DTZ79_28g01950	38.2	411	69	476	41	448	4.91e-101
A8MQA3|PP330_ARATH	DTZ79_28g01950	25.769	260	170	424	39	292	4.6e-25
O49343|PP177_ARATH	DTZ79_28g02230	48.821	424	28	451	66	488	1.58e-146
Q56X05|PPR15_ARATH	DTZ79_28g03980	55.963	545	35	576	69	613	0
Q9FGR2|PP436_ARATH	DTZ79_28g04010	55.87	494	15	507	4	497	0
Q9FGR2|PP436_ARATH	DTZ79_28g04010	21.127	213	284	488	1	205	1.04e-10
Q9LJR6|PP253_ARATH	DTZ79_28g06830	41.152	243	12	245	2	243	4.96e-53
Q9LJR6|PP253_ARATH	DTZ79_28g06830	41.951	205	161	356	49	253	5.42e-51
Q9LJR6|PP253_ARATH	DTZ79_28g06830	24.621	264	239	492	26	269	2.44e-24
Q9LJR6|PP253_ARATH	DTZ79_28g06840	54.717	583	12	594	2	583	0
Q9ZUY1|PP173_ARATH	DTZ79_28g09700	61.69	355	91	442	152	505	6.81e-166
Q8GZA6|PP113_ARATH	DTZ79_28g10890	49.222	835	26	846	28	848	0
Q8GZA6|PP113_ARATH	DTZ79_28g10890	21.283	343	559	853	142	475	2.75e-11
Q9SUD8|PP340_ARATH	DTZ79_28g11360	42.266	556	18	562	9	523	8.66e-143
Q9SUD8|PP340_ARATH	DTZ79_28g11360	28	375	292	666	105	453	8.9e-41
Q9SUD8|PP340_ARATH	DTZ79_28g11360	27.708	397	287	668	42	420	1.74e-36
Q9SUD8|PP340_ARATH	DTZ79_28g11360	22.826	276	427	701	97	335	2.89e-18
Q9SUD8|PP340_ARATH	DTZ79_28g11440	46.203	316	377	692	1	315	1.28e-86
Q9SUD8|PP340_ARATH	DTZ79_28g11440	28.986	345	132	472	1	340	9.35e-42
Q9SUD8|PP340_ARATH	DTZ79_28g11440	27.928	333	76	397	15	337	3.2e-34
Q9SUD8|PP340_ARATH	DTZ79_28g11440	23.693	287	78	364	53	339	1.71e-26
Q9SUD8|PP340_ARATH	DTZ79_28g11450	39.313	262	98	359	1	229	4.41e-53
Q9SUD8|PP340_ARATH	DTZ79_28g11450	25.279	269	308	574	1	233	3.66e-15
Q9SUD8|PP340_ARATH	DTZ79_28g11450	26.792	265	343	606	1	229	6.25e-15
Q9SUD8|PP340_ARATH	DTZ79_28g11450	23.596	178	496	634	12	187	1.89e-07
Q9SUD8|PP340_ARATH	DTZ79_28g11450	31.884	69	590	658	1	69	0.000531
Q9LFC5|PP360_ARATH	DTZ79_28g11530	61.164	636	94	729	1	634	0
Q9SJZ3|PP169_ARATH	DTZ79_28g12140	50.324	463	205	665	114	537	1.9e-156
Q9SJZ3|PP169_ARATH	DTZ79_28g12140	39.599	399	53	443	59	416	1.6e-81
Q9SJZ3|PP169_ARATH	DTZ79_28g12140	26.267	217	103	318	218	423	1.43e-18
Q84MA3|PP345_ARATH	DTZ79_29g00380	56.118	711	53	757	135	844	0
Q9SAD9|PPR40_ARATH	DTZ79_29g03290	56.504	246	270	515	1	245	9.23e-96
Q9SAD9|PPR40_ARATH	DTZ79_29g03290	28.033	239	167	405	4	240	2.05e-26
Q9SAD9|PPR40_ARATH	DTZ79_29g03290	29.004	231	60	290	2	230	2.67e-26
Q9SAD9|PPR40_ARATH	DTZ79_29g03290	26.425	193	11	203	23	214	2.12e-19
Q9SAD9|PPR40_ARATH	DTZ79_29g03290	24.725	182	10	191	56	237	7.74e-18
Q9SAD9|PPR40_ARATH	DTZ79_29g03290	26.712	146	16	159	97	240	1.04e-09
Q9SAD9|PPR40_ARATH	DTZ79_29g03290	26.316	114	9	122	125	238	0.000102
Q9SAD9|PPR40_ARATH	DTZ79_29g03300	54.976	211	35	240	1	203	1.38e-68
Q9SAD9|PPR40_ARATH	DTZ79_29g03300	31.343	134	326	459	11	144	2.32e-17
Q9SAD9|PPR40_ARATH	DTZ79_29g03300	26.786	224	196	414	23	202	1.42e-14
Q9SAD9|PPR40_ARATH	DTZ79_29g03300	21.531	209	246	449	1	202	7e-11
Q9SAD9|PPR40_ARATH	DTZ79_29g03300	26.168	107	405	511	20	126	0.000253
Q9ZUA2|PP141_ARATH	DTZ79_29g04090	54.442	529	12	539	59	585	0
Q9ZUA2|PP141_ARATH	DTZ79_29g04090	27.95	322	54	374	277	590	4.4e-40
Q9ZUA2|PP141_ARATH	DTZ79_29g04090	31.636	275	272	540	108	381	1.78e-30
Q9FX35|PP117_ARATH	DTZ79_29g04400	54.783	460	109	508	140	599	6.92e-180
Q680Z7|PPR24_ARATH	DTZ79_29g04530	53.043	460	41	499	15	455	2.33e-164
Q9FX35|PP117_ARATH	DTZ79_29g04630	54.783	460	109	508	140	599	6.92e-180
P0C894|PP143_ARATH	DTZ79_29g04980	48.101	158	348	505	1	141	1.16e-43
P0C894|PP143_ARATH	DTZ79_29g04980	29.167	144	560	683	3	146	1.11e-14
P0C894|PP143_ARATH	DTZ79_29g04980	26.207	145	248	387	6	130	3.54e-13
P0C894|PP143_ARATH	DTZ79_29g04980	28.205	156	488	639	1	136	1.86e-12
P0C894|PP143_ARATH	DTZ79_29g04980	25.478	157	418	569	1	137	2.85e-11
P0C894|PP143_ARATH	DTZ79_29g04980	21.918	146	190	328	18	148	9.8e-08
P0C894|PP143_ARATH	DTZ79_29g04990	36.111	360	393	752	1	296	1.52e-70
P0C894|PP143_ARATH	DTZ79_29g04990	30.612	294	253	503	1	293	1.67e-37
P0C894|PP143_ARATH	DTZ79_29g04990	27.684	354	323	676	1	290	1.04e-36
P0C894|PP143_ARATH	DTZ79_29g04990	28.137	263	191	430	29	290	2.38e-30
Q9ZVG8|PPR60_ARATH	DTZ79_29g06780	55.679	361	225	572	3	361	6.78e-137
Q9ZVG8|PPR60_ARATH	DTZ79_29g06780	30.69	290	144	429	24	309	4.46e-32
Q9ZVG8|PPR60_ARATH	DTZ79_29g06780	22.161	361	47	403	27	343	1.33e-14
Q0WVK7|PPR12_ARATH	DTZ79_29g07090	60.188	746	10	735	1	745	0
Q9SQU6|PP216_ARATH	DTZ79_29g07860	72.752	367	78	444	12	366	0
Q9SQU6|PP216_ARATH	DTZ79_29g07860	21.891	201	263	460	53	252	1.84e-09
P0C8Q8|PP394_ARATH	DTZ79_29g09560	54.335	519	39	557	61	567	0
P0C8Q8|PP394_ARATH	DTZ79_29g09560	24.742	485	173	625	63	532	1.08e-46
P0C8Q8|PP394_ARATH	DTZ79_29g09560	24.257	404	285	619	38	423	5.3e-21
Q0WSH6|PP312_ARATH	DTZ79_29g10680	66.341	410	281	684	1	409	0
Q0WSH6|PP312_ARATH	DTZ79_29g10680	29.048	210	79	284	1	209	6.99e-20
Q0WSH6|PP312_ARATH	DTZ79_29g10680	26.022	269	197	448	18	274	1.18e-13
Q0WSH6|PP312_ARATH	DTZ79_29g10680	23.228	254	20	256	44	292	3.05e-08
Q9FWA6|PP207_ARATH	DTZ79_29g12400	32.425	771	118	847	184	919	2.4e-126
Q9FWA6|PP207_ARATH	DTZ79_29g12400	24.474	760	66	757	163	899	6.19e-64
Q9FWA6|PP207_ARATH	DTZ79_29g12400	27.186	526	191	714	156	649	8.73e-55
Q9FWA6|PP207_ARATH	DTZ79_29g12400	25.882	595	49	637	337	879	3.23e-54
Q9FWA6|PP207_ARATH	DTZ79_29g12400	26.488	521	10	518	398	881	2.98e-47
Q9FWA6|PP207_ARATH	DTZ79_29g12400	23.35	394	394	779	151	510	5.07e-30
Q9LYV3|PP377_ARATH	DTZ79_29g13840	62.042	382	441	822	2	382	1.45e-178
Q9LYV3|PP377_ARATH	DTZ79_29g13840	31.527	203	344	540	6	208	9.93e-23
Q9LYV3|PP377_ARATH	DTZ79_29g13840	27.778	162	249	409	12	173	2.75e-16
Q9LYV3|PP377_ARATH	DTZ79_29g13840	29.444	180	148	321	12	187	5.64e-15
Q9LYV3|PP377_ARATH	DTZ79_29g13840	20.976	205	51	247	12	212	0.000578

## Sheet: S3
Table S3. Detailed information for PPR genes in the Actinidia chinensis genome.
Gene id	Chromosome	Position		Subfamily	TargetP Prediction	Predotar Prediction	PSORT Prediction	Length of Amino acid	Duplication origin
Actinidia00086.t1	#N/A	#N/A	16275261	E	mitochondrial transit peptide	possibly mitochondrial	mitochondrial transit peptide	756	segmental
Actinidia00139.t1	Lachesis_group12	6223575	6225584	DYW	no transit peptide	ER	no transit peptide	622	segmental
Actinidia00227.t1	Lachesis_group12	4858957	4865074	P	no transit peptide	possibly ER	no transit peptide	632	segmental
Actinidia00245.t1	Lachesis_group12	4692250	4694963	E	no transit peptide	none	no transit peptide	625	segmental
Actinidia00395.t1	Lachesis_group12	3151256	3152422	P	no transit peptide	none	no transit peptide	295	segmental
Actinidia00477.t1	Lachesis_group12	2266853	2268684	DYW	no transit peptide	none	no transit peptide	550	segmental
Actinidia00616.t1	Lachesis_group12	897092	899234	E+	no transit peptide	possibly mitochondrial	mitochondrial transit peptide	685	segmental
Actinidia00669.t1	Lachesis_group21	15531033	15532780	P	mitochondrial transit peptide	none	mitochondrial transit peptide	310	disignal peptideersed
Actinidia00858.t1	Lachesis_group15	13953753	13956186	P	no transit peptide	mitochondrial	mitochondrial transit peptide	457	segmental
Actinidia00869.t1	Lachesis_group15	14080484	14082597	P	mitochondrial transit peptide	mitochondrial	mitochondrial transit peptide	440	segmental
Actinidia01117.t1	Lachesis_group0	23105396	23108794	P	no transit peptide	possibly mitochondrial	mitochondrial transit peptide	630	segmental
Actinidia01274.t1	Lachesis_group18	4614030	4616483	E	no transit peptide	none	no transit peptide	553	segmental
Actinidia01285.t1	Lachesis_group18	4763886	4767787	P	mitochondrial transit peptide	mitochondrial	mitochondrial transit peptide	1081	segmental
Actinidia01294.t1	Lachesis_group18	4935177	4938477	E	no transit peptide	possibly ER	no transit peptide	512	segmental
Actinidia01299.t1	Lachesis_group18	5042368	5044900	P	no transit peptide	plastid	chloroplast transit peptide	809	segmental
Actinidia01332.t1	Lachesis_group18	5605414	5607992	E+	thylakoid luminal transit peptide	none	chloroplast transit peptide	650	segmental
Actinidia01363.t1	Lachesis_group10	4143759	4148702	P	no transit peptide	none	no transit peptide	253	segmental
Actinidia01390.t1	Lachesis_group8	1165	4703	P	no transit peptide	none	no transit peptide	700	segmental
Actinidia01524.t1	Lachesis_group26	13387329	13392386	DYW	no transit peptide	possibly mitochondrial	mitochondrial transit peptide	864	segmental
Actinidia01624.t1	Lachesis_group26	14726190	14731690	E+	no transit peptide	none	no transit peptide	827	segmental
Actinidia01627.t1	Lachesis_group26	14792554	14798697	P	no transit peptide	none	no transit peptide	314	segmental
Actinidia01734.t1	Lachesis_group1	3202728	3205711	E+	chloroplast transit peptide	possibly ER	chloroplast transit peptide	778	segmental
Actinidia01760.t1	Lachesis_group1	2977350	2985966	P	no transit peptide	none	no transit peptide	1073	segmental
Actinidia01778.t1	Lachesis_group1	2809548	2816846	DYW	no transit peptide	plastid	chloroplast transit peptide	1475	segmental
Actinidia01881.t1	Lachesis_group0	2733407	2736133	E+	no transit peptide	none	no transit peptide	658	segmental
Actinidia01885.t1	Lachesis_group0	2694100	2698116	P	mitochondrial transit peptide	mitochondrial	mitochondrial transit peptide	509	segmental
Actinidia01961.t1	Lachesis_group11	14423867	14426258	E	no transit peptide	possibly mitochondrial	mitochondrial transit peptide	587	segmental
Actinidia01971.t1	Lachesis_group11	14545163	14547571	E+	no transit peptide	none	no transit peptide	745	segmental
Actinidia02289.t1	Lachesis_group20	296670	299040	P	no transit peptide	none	no transit peptide	583	segmental
Actinidia02456.t1	Lachesis_group10	10376238	10377930	E	mitochondrial transit peptide	possibly mitochondrial	mitochondrial transit peptide	516	segmental
Actinidia02637.t1	Lachesis_group1	16307773	16310076	P	no transit peptide	none	no transit peptide	497	segmental
Actinidia03030.t1	Lachesis_group22	7345562	7356420	P	no transit peptide	none	no transit peptide	233	segmental
Actinidia03250.t1	Lachesis_group17	8332193	8334740	P	no transit peptide	none	no transit peptide	686	segmental
Actinidia03522.t1	Lachesis_group27	8168116	8170586	E+	no transit peptide	none	no transit peptide	631	segmental
Actinidia03531.t1	Lachesis_group27	8472617	8475812	DYW	mitochondrial transit peptide	mitochondrial	mitochondrial transit peptide	866	segmental
Actinidia03646.t1	Lachesis_group9	14258206	14260142	P	mitochondrial transit peptide	mitochondrial	mitochondrial transit peptide	530	segmental
Actinidia03844.t3	Lachesis_group17	4526844	4543976	P	no transit peptide	none	no transit peptide	967	singleton
Actinidia03863.t1	Contig00263_ERROPOS638863	337008	340015	P	no transit peptide	none	no transit peptide	803	segmental
Actinidia03867.t1	Contig00263_ERROPOS638863	384544	386955	E	no transit peptide	none	no transit peptide	767	proximal
Actinidia03955.t1	Lachesis_group18	10391347	10397513	P	mitochondrial transit peptide	mitochondrial	mitochondrial transit peptide	504	segmental
Actinidia03971.t1	Contig00263_ERROPOS2634553	272440	275664	P	no transit peptide	none	no transit peptide	959	segmental
Actinidia03975.t1	Contig00263_ERROPOS2634553	320865	323046	E	no transit peptide	none	no transit peptide	536	proximal
Actinidia04082.t1	Lachesis_group4	21390129	21392163	E	no transit peptide	no terminal Met	no transit peptide	569	disignal peptideersed
Actinidia04338.t1	Lachesis_group14	18931136	18938536	E+	mitochondrial transit peptide	possibly mitochondrial	mitochondrial transit peptide	1007	segmental
Actinidia04364.t1	Lachesis_group14	19494808	19500897	P	no transit peptide	mitochondrial	mitochondrial transit peptide	798	segmental
Actinidia04405.t1	Lachesis_group7	14997189	15016418	P	mitochondrial transit peptide	no terminal Met	mitochondrial transit peptide	416	disignal peptideersed
Actinidia04470.t1	Lachesis_group3	3257853	3267313	P	chloroplast transit peptide	none	chloroplast transit peptide	649	proximal
Actinidia04473.t1	Lachesis_group3	3202365	3209005	P	no transit peptide	none	no transit peptide	596	tandem
Actinidia04474.t1	Lachesis_group3	3198372	3200468	P	no transit peptide	none	no transit peptide	524	tandem
Actinidia04475.t1	Lachesis_group3	3189409	3193371	P	no transit peptide	plastid	chloroplast transit peptide	614	segmental
Actinidia04490.t1	Lachesis_group3	2866975	2870860	E+	no transit peptide	none	no transit peptide	324	segmental
Actinidia04698.t1	Contig00337	42151	44346	P	no transit peptide	possibly plastid	chloroplast transit peptide	674	disignal peptideersed
Actinidia04871.t1	Lachesis_group1	7781308	7784336	P	no transit peptide	mitochondrial	mitochondrial transit peptide	691	segmental
Actinidia04872.t1	Lachesis_group1	7776248	7777299	E+	no transit peptide	none	no transit peptide	282	segmental
Actinidia04890.t1	Lachesis_group1	7533573	7535480	E+	mitochondrial transit peptide	mitochondrial	mitochondrial transit peptide	603	segmental
Actinidia04897.t1	Lachesis_group1	7390719	7394707	P	no transit peptide	none	no transit peptide	717	segmental
Actinidia04902.t1	Lachesis_group1	7364396	7373479	E	no transit peptide	none	no transit peptide	1063	segmental
Actinidia04930.t1	Lachesis_group1	6873883	6882106	P	no transit peptide	possibly mitochondrial	mitochondrial transit peptide	700	segmental
Actinidia04949.t1	Lachesis_group1	6620665	6630200	P	chloroplast transit peptide	none	chloroplast transit peptide	860	segmental
Actinidia04954.t1	Lachesis_group1	6538873	6543910	P	mitochondrial transit peptide	possibly mitochondrial	mitochondrial transit peptide	479	segmental
Actinidia05278.t1	Lachesis_group20	9736465	9752354	P	no transit peptide	none	no transit peptide	843	segmental
Actinidia05283.t1	Lachesis_group20	9785746	9787792	E	no transit peptide	none	no transit peptide	608	segmental
Actinidia05301.t1	Lachesis_group20	9989037	9991334	P	chloroplast transit peptide	plastid	chloroplast transit peptide	541	segmental
Actinidia05343.t1	Lachesis_group20	10646575	10649404	P	no transit peptide	none	no transit peptide	322	segmental
Actinidia05344.t1	Lachesis_group20	10649620	10650307	P	no transit peptide	possibly mitochondrial	mitochondrial transit peptide	166	disignal peptideersed
Actinidia05418.t1	Lachesis_group5	13461898	13464835	DYW	no transit peptide	none	no transit peptide	280	segmental
Actinidia05428.t1	Lachesis_group5	13351645	13353220	P	no transit peptide	none	no transit peptide	448	segmental
Actinidia05532.t1	Lachesis_group20	1260715	1262947	P	no transit peptide	plastid	chloroplast transit peptide	528	disignal peptideersed
Actinidia05549.t1	Lachesis_group20	1429520	1434196	P	no transit peptide	mitochondrial	mitochondrial transit peptide	514	segmental
Actinidia05551.t1	Lachesis_group20	1445924	1447226	P	mitochondrial transit peptide	mitochondrial	mitochondrial transit peptide	391	proximal
Actinidia05625.t1	Lachesis_group20	2404072	2410522	P	mitochondrial transit peptide	possibly mitochondrial	mitochondrial transit peptide	509	segmental
Actinidia05635.t1	Lachesis_group20	2477694	2478727	E+	no transit peptide	none	no transit peptide	290	segmental
Actinidia05652.t1	Lachesis_group20	2677664	2681690	DYW	no transit peptide	possibly mitochondrial	mitochondrial transit peptide	933	segmental
Actinidia05655.t1	Lachesis_group20	2720034	2722409	P	no transit peptide	possibly mitochondrial	mitochondrial transit peptide	474	segmental
Actinidia05689.t1	Lachesis_group20	3237639	3239448	P	no transit peptide	possibly mitochondrial	mitochondrial transit peptide	454	segmental
Actinidia05748.t1	Lachesis_group20	3898615	3902278	E	no transit peptide	none	no transit peptide	692	segmental
Actinidia05776.t1	Lachesis_group20	4258306	4263519	P	no transit peptide	none	no transit peptide	462	segmental
Actinidia05786.t1	Lachesis_group20	4345449	4350408	P	no transit peptide	none	no transit peptide	949	segmental
Actinidia05956.t1	Lachesis_group11	12332381	12333073	P	no transit peptide	none	no transit peptide	199	segmental
Actinidia06003.t1	Lachesis_group11	12880981	12882529	P	no transit peptide	none	no transit peptide	484	segmental
Actinidia06065.t1	Lachesis_group11	13842342	13844863	E	no transit peptide	none	no transit peptide	505	segmental
Actinidia06131.t1	Lachesis_group21	17805490	17808125	E	no transit peptide	none	no transit peptide	832	segmental
Actinidia06229.t1	Lachesis_group20	6988148	6990519	P	no transit peptide	none	no transit peptide	605	segmental
Actinidia06295.t1	Lachesis_group15	16771970	16776386	E+	no transit peptide	plastid	chloroplast transit peptide	770	segmental
Actinidia06447.t1	Lachesis_group18	512508	518007	P	no transit peptide	none	no transit peptide	727	segmental
Actinidia06453.t1	Lachesis_group18	597379	598429	E+	no transit peptide	none	no transit peptide	288	segmental
Actinidia06485.t1	Lachesis_group16	11664404	11665858	P	no transit peptide	none	no transit peptide	452	segmental
Actinidia06555.t1	Lachesis_group16	10375628	10377445	E+	no transit peptide	none	no transit peptide	548	segmental
Actinidia06778.t1	Lachesis_group22	10303321	10308709	P	no transit peptide	none	no transit peptide	908	segmental
Actinidia06870.t1	Lachesis_group13	988087	993605	E+	no transit peptide	none	no transit peptide	554	segmental
Actinidia06906.t1	Lachesis_group13	1414532	1417440	DYW	no transit peptide	none	no transit peptide	904	segmental
Actinidia06968.t1	Lachesis_group13	2202654	2207806	P	no transit peptide	none	no transit peptide	519	segmental
Actinidia06986.t1	Lachesis_group13	2370895	2376052	E+	no transit peptide	none	no transit peptide	940	segmental
Actinidia07034.t1	Lachesis_group13	2968184	2969875	P	no transit peptide	possibly mitochondrial	mitochondrial transit peptide	523	segmental
Actinidia07048.t1	Lachesis_group13	3145996	3149671	P	no transit peptide	none	no transit peptide	902	segmental
Actinidia07235.t1	Lachesis_group13	5382017	5385429	DYW	no transit peptide	none	no transit peptide	738	segmental
Actinidia07257.t1	Lachesis_group13	5677912	5680637	DYW	mitochondrial transit peptide	none	mitochondrial transit peptide	734	segmental
Actinidia07385.t1	Lachesis_group10	19579749	19587345	E+	no transit peptide	none	no transit peptide	1038	segmental
Actinidia07466.t1	Lachesis_group2	18277425	18278902	P	no transit peptide	none	no transit peptide	300	segmental
Actinidia07529.t1	Lachesis_group18	8717070	8719284	P	chloroplast transit peptide	plastid	chloroplast transit peptide	508	segmental
Actinidia07554.t1	Lachesis_group18	9380714	9383046	E+	no transit peptide	none	no transit peptide	513	segmental
Actinidia07655.t1	Lachesis_group6	3037742	3039045	E	no transit peptide	none	no transit peptide	414	segmental
Actinidia07656.t1	Lachesis_group6	3033003	3037687	E	chloroplast transit peptide	none	chloroplast transit peptide	574	segmental
Actinidia07716.t1	Lachesis_group3	10356860	10359944	DYW	mitochondrial transit peptide	mitochondrial	mitochondrial transit peptide	875	segmental
Actinidia07820.t1	Lachesis_group4	3026396	3028437	E	thylakoid luminal transit peptide	none	thylakoid luminal transit peptide	549	segmental
Actinidia07826.t1	Lachesis_group4	2990353	2992602	P	no transit peptide	none	no transit peptide	539	segmental
Actinidia07831.t1	Contig00394	42778	44477	P	no transit peptide	none	no transit peptide	494	tandem
Actinidia07837.t1	Lachesis_group10	8756949	8761627	E+	no transit peptide	no terminal Met	no transit peptide	679	segmental
Actinidia07859.t1	Lachesis_group19	7941158	7945189	P	mitochondrial transit peptide	mitochondrial	mitochondrial transit peptide	1041	segmental
Actinidia07869.t1	Lachesis_group19	8116928	8120537	DYW	no transit peptide	possibly mitochondrial	mitochondrial transit peptide	1012	segmental
Actinidia08034.t1	Lachesis_group9	3034124	3036391	P	no transit peptide	none	no transit peptide	501	segmental
Actinidia08087.t1	Lachesis_group15	3237172	3238821	E+	no transit peptide	none	no transit peptide	516	segmental
Actinidia08123.t1	Lachesis_group15	2883031	2886670	P	no transit peptide	none	no transit peptide	140	segmental
Actinidia08241.t1	Contig00417	73823	74858	E	no transit peptide	none	no transit peptide	320	disignal peptideersed
Actinidia08438.t1	Lachesis_group18	6092425	6099718	P	no transit peptide	none	no transit peptide	571	segmental
Actinidia08466.t1	Lachesis_group18	6462758	6464167	P	mitochondrial transit peptide	mitochondrial	mitochondrial transit peptide	378	segmental
Actinidia08478.t1	Lachesis_group18	6590308	6600251	E+	no transit peptide	none	no transit peptide	1059	segmental
Actinidia08488.t1	Lachesis_group18	6719232	6722456	DYW	no transit peptide	plastid	chloroplast transit peptide	686	segmental
Actinidia08538.t1	Lachesis_group24	11579785	11581534	E+	no transit peptide	possibly plastid	chloroplast transit peptide	538	segmental
Actinidia08636.t1	Lachesis_group6	8483064	8485637	DYW	no transit peptide	possibly plastid	chloroplast transit peptide	835	segmental
Actinidia08649.t1	Lachesis_group6	8225204	8227255	P	no transit peptide	none	no transit peptide	656	segmental
Actinidia08731.t1	Lachesis_group6	7374580	7380469	P	no transit peptide	none	no transit peptide	520	segmental
Actinidia08976.t1	Lachesis_group2	1365051	1368717	P	mitochondrial transit peptide	mitochondrial	mitochondrial transit peptide	653	segmental
Actinidia09043.t1	Lachesis_group1	21871567	21874683	E	no transit peptide	plastid	chloroplast transit peptide	745	segmental
Actinidia09237.t1	Lachesis_group13	13715605	13725272	E+	no transit peptide	none	no transit peptide	1457	segmental
Actinidia09281.t1	Lachesis_group5	17383470	17393668	E+	no transit peptide	none	no transit peptide	792	segmental
Actinidia09322.t1	Lachesis_group5	17940124	17941111	P	no transit peptide	none	no transit peptide	91	segmental
Actinidia09346.t1	Lachesis_group5	18382167	18389828	E+	no transit peptide	none	no transit peptide	791	segmental
Actinidia09353.t1	Lachesis_group5	18479679	18483396	E+	no transit peptide	none	no transit peptide	387	segmental
Actinidia09486.t1	Lachesis_group15	8841787	8842852	E	no transit peptide	none	no transit peptide	329	segmental
Actinidia09786.t1	Lachesis_group5	7071791	7077077	P	mitochondrial transit peptide	possibly mitochondrial	mitochondrial transit peptide	633	segmental
Actinidia09797.t1	Lachesis_group5	7278149	7280748	P	no transit peptide	none	no transit peptide	286	segmental
Actinidia09879.t1	Lachesis_group5	2290307	2300201	P	no transit peptide	mitochondrial	mitochondrial transit peptide	1244	segmental
Actinidia09890.t1	Lachesis_group5	2500323	2502131	E+	mitochondrial transit peptide	possibly mitochondrial	mitochondrial transit peptide	563	segmental
Actinidia10043.t1	Lachesis_group0	9515489	9517973	E	no transit peptide	none	no transit peptide	480	segmental
Actinidia10074.t1	Lachesis_group0	8976757	8977355	P	no transit peptide	none	no transit peptide	166	segmental
Actinidia10267.t1	Lachesis_group26	5442212	5446536	P	signal peptide	ER	signal peptide	554	segmental
Actinidia10287.t1	Lachesis_group26	7148210	7149220	E+	no transit peptide	none	no transit peptide	213	segmental
Actinidia10357.t2	Lachesis_group26	5973622	5978027	P	no transit peptide	ER	no transit peptide	560	singleton
Actinidia10371.t1	Lachesis_group26	5792695	5794106	P	no transit peptide	none	no transit peptide	232	segmental
Actinidia10706.t1	Lachesis_group9	7598142	7628457	P	no transit peptide	mitochondrial	mitochondrial transit peptide	833	segmental
Actinidia10980.t1	Lachesis_group19	1947457	1951798	E+	signal peptide	ER	signal peptide	950	segmental
Actinidia11072.t1	Lachesis_group19	3106437	3107491	P	no transit peptide	none	no transit peptide	291	segmental
Actinidia11313.t1	Lachesis_group21	9047079	9059350	P	mitochondrial transit peptide	mitochondrial	mitochondrial transit peptide	1014	segmental
Actinidia11452.t1	Lachesis_group21	11076075	11080452	E+	no transit peptide	possibly mitochondrial	mitochondrial transit peptide	721	segmental
Actinidia11685.t1	Lachesis_group25	2617430	2626882	P	signal peptide	ER	signal peptide	1050	segmental
Actinidia11691.t1	Lachesis_group25	2503673	2508509	DYW	no transit peptide	none	no transit peptide	664	segmental
Actinidia11727.t1	Lachesis_group25	2054936	2056189	DYW	no transit peptide	none	no transit peptide	255	segmental
Actinidia11778.t1	Lachesis_group14	17097547	17100726	E+	no transit peptide	none	no transit peptide	553	segmental
Actinidia11897.t1	Lachesis_group6	5850496	5861873	E+	no transit peptide	none	no transit peptide	663	segmental
Actinidia11979.t1	Lachesis_group11	17389819	17397442	P	no transit peptide	none	no transit peptide	869	segmental
Actinidia12091.t1	Lachesis_group11	18729886	18732083	E	no transit peptide	none	no transit peptide	698	segmental
Actinidia12217.t1	Lachesis_group25	3984220	3986288	E	no transit peptide	possibly plastid	chloroplast transit peptide	603	segmental
Actinidia12264.t1	Lachesis_group25	3311035	3316587	P	chloroplast transit peptide	plastid	chloroplast transit peptide	417	segmental
Actinidia12324.t1	Lachesis_group4	15202211	15204977	E	no transit peptide	none	no transit peptide	566	segmental
Actinidia12681.t1	Lachesis_group23	13253397	13255403	E	no transit peptide	none	no transit peptide	600	segmental
Actinidia12716.t1	Lachesis_group23	12526028	12527345	P	no transit peptide	possibly plastid	chloroplast transit peptide	223	segmental
Actinidia12722.t1	Lachesis_group23	12450311	12453159	E+	no transit peptide	none	no transit peptide	409	segmental
Actinidia12756.t1	Lachesis_group19	201146	204360	P	no transit peptide	none	no transit peptide	426	segmental
Actinidia12757.t1	Lachesis_group19	204402	205643	P	no transit peptide	none	no transit peptide	389	segmental
Actinidia12769.t1	Lachesis_group19	380061	387949	E	no transit peptide	none	no transit peptide	770	segmental
Actinidia12984.t1	Lachesis_group2	15723900	15727497	P	no transit peptide	possibly plastid	chloroplast transit peptide	475	segmental
Actinidia13116.t1	Lachesis_group0	23939051	23943676	E	mitochondrial transit peptide	none	mitochondrial transit peptide	549	segmental
Actinidia13132.t1	Lachesis_group0	23713261	23715113	P	no transit peptide	none	no transit peptide	563	segmental
Actinidia13220.t1	Lachesis_group18	1425137	1427200	P	mitochondrial transit peptide	mitochondrial	mitochondrial transit peptide	552	segmental
Actinidia13244.t1	Lachesis_group18	1744188	1745626	E+	no transit peptide	none	no transit peptide	445	segmental
Actinidia13282.t2	Lachesis_group18	2239488	2242427	P	signal peptide	ER	signal peptide	338	singleton
Actinidia13289.t1	Lachesis_group18	2294728	2298151	P	no transit peptide	possibly mitochondrial	mitochondrial transit peptide	715	segmental
Actinidia13412.t1	Lachesis_group12	14163478	14166961	DYW	no transit peptide	none	no transit peptide	654	segmental
Actinidia13416.t1	Lachesis_group12	14121729	14123694	E	no transit peptide	none	no transit peptide	612	segmental
Actinidia13442.t1	Lachesis_group12	13218845	13222600	P	no transit peptide	none	no transit peptide	795	segmental
Actinidia13695.t1	Lachesis_group10	5892972	5894910	P	no transit peptide	none	no transit peptide	365	segmental
Actinidia13697.t1	Lachesis_group10	5867927	5880164	P	chloroplast transit peptide	possibly plastid	chloroplast transit peptide	1090	tandem
Actinidia13699.t1	Lachesis_group10	5850176	5853017	P	no transit peptide	possibly ER	no transit peptide	535	segmental
Actinidia13702.t1	Lachesis_group10	5817079	5820350	P	signal peptide	ER	signal peptide	206	segmental
Actinidia13711.t1	Lachesis_group10	5716541	5719527	E	mitochondrial transit peptide	mitochondrial	mitochondrial transit peptide	453	segmental
Actinidia13718.t1	Lachesis_group10	5650354	5657677	P	chloroplast transit peptide	possibly mitochondrial	chloroplast transit peptide	781	segmental
Actinidia14396.t1	Lachesis_group6	19375269	19379991	P	mitochondrial transit peptide	plastid	mitochondrial transit peptide	361	segmental
Actinidia14398.t1	Lachesis_group6	19361285	19363606	E	mitochondrial transit peptide	possibly mitochondrial	mitochondrial transit peptide	673	segmental
Actinidia14588.t1	Lachesis_group6	16401042	16409729	E	no transit peptide	none	no transit peptide	866	segmental
Actinidia14651.t1	Lachesis_group14	1778950	1780277	E+	no transit peptide	none	no transit peptide	413	segmental
Actinidia14727.t1	Lachesis_group14	2679044	2680605	P	no transit peptide	none	no transit peptide	389	segmental
Actinidia14730.t1	Lachesis_group14	2748895	2750491	P	no transit peptide	none	no transit peptide	507	proximal
Actinidia14742.t1	Lachesis_group14	2887493	2889327	P	no transit peptide	none	no transit peptide	324	segmental
Actinidia14816.t1	Lachesis_group14	3799947	3802668	P	mitochondrial transit peptide	mitochondrial	mitochondrial transit peptide	464	segmental
Actinidia14898.t1	Lachesis_group14	10748532	10750650	E	no transit peptide	possibly mitochondrial	mitochondrial transit peptide	631	segmental
Actinidia14951.t1	Lachesis_group14	11749355	11757574	P	mitochondrial transit peptide	mitochondrial	mitochondrial transit peptide	937	segmental
Actinidia15058.t1	Lachesis_group12	17789506	17795093	E+	no transit peptide	possibly mitochondrial	mitochondrial transit peptide	1104	segmental
Actinidia15078.t1	Lachesis_group12	18051957	18056164	P	no transit peptide	possibly mitochondrial	mitochondrial transit peptide	490	segmental
Actinidia15159.t1	Lachesis_group26	8526357	8542515	E+	no transit peptide	none	no transit peptide	960	segmental
Actinidia15160.t1	Lachesis_group26	8542545	8546819	E	no transit peptide	possibly mitochondrial	mitochondrial transit peptide	606	segmental
Actinidia15164.t1	Lachesis_group26	8688616	8692056	E	no transit peptide	none	no transit peptide	609	proximal
Actinidia15185.t1	Lachesis_group26	8957106	8959300	E+	no transit peptide	none	no transit peptide	643	segmental
Actinidia15216.t1	Lachesis_group26	9658346	9663839	P	thylakoid luminal transit peptide	ER	thylakoid luminal transit peptide	553	segmental
Actinidia15242.t1	Contig00980	60244	63007	E+	no transit peptide	possibly ER	no transit peptide	464	disignal peptideersed
Actinidia15339.t1	Lachesis_group26	2462615	2465945	P	no transit peptide	none	no transit peptide	735	segmental
Actinidia15367.t1	Lachesis_group26	2156250	2157566	E+	no transit peptide	mitochondrial	mitochondrial transit peptide	339	segmental
Actinidia15390.t1	Lachesis_group26	1928933	1933832	DYW	no transit peptide	none	no transit peptide	841	segmental
Actinidia15490.t1	Lachesis_group26	817029	821344	P	no transit peptide	possibly mitochondrial	mitochondrial transit peptide	691	segmental
Actinidia15634.t1	Lachesis_group28	6585794	6587656	E+	no transit peptide	possibly mitochondrial	mitochondrial transit peptide	583	segmental
Actinidia15687.t1	Lachesis_group27	11263445	11268477	P	mitochondrial transit peptide	mitochondrial	mitochondrial transit peptide	878	segmental
Actinidia15720.t1	Lachesis_group27	11720575	11722164	E+	no transit peptide	none	no transit peptide	498	segmental
Actinidia15721.t1	Lachesis_group27	11722333	11725921	DYW	no transit peptide	possibly mitochondrial	mitochondrial transit peptide	816	segmental
Actinidia15785.t1	Lachesis_group27	12627405	12630390	P	no transit peptide	none	no transit peptide	411	segmental
Actinidia15786.t1	Lachesis_group27	12634437	12636080	P	mitochondrial transit peptide	possibly mitochondrial	mitochondrial transit peptide	481	tandem
Actinidia16042.t1	Lachesis_group11	9945753	9957191	P	chloroplast transit peptide	possibly plastid	chloroplast transit peptide	513	segmental
Actinidia16202.t1	Lachesis_group13	9693033	9698911	P	chloroplast transit peptide	plastid	chloroplast transit peptide	694	segmental
Actinidia16224.t1	Lachesis_group24	52911	54901	E+	no transit peptide	ER	no transit peptide	569	disignal peptideersed
Actinidia16320.t1	Lachesis_group24	1516762	1519537	E	no transit peptide	none	no transit peptide	594	segmental
Actinidia16370.t1	Lachesis_group24	2160005	2163038	E	no transit peptide	none	no transit peptide	640	segmental
Actinidia16375.t1	Lachesis_group24	2243795	2257831	P	no transit peptide	possibly plastid	chloroplast transit peptide	812	segmental
Actinidia16546.t1	Contig01010_ERROPOS100000	41942	42570	E+	signal peptide	possibly ER	signal peptide	177	segmental
Actinidia16582.t1	Lachesis_group28	8164233	8165929	E	no transit peptide	none	no transit peptide	149	segmental
Actinidia16659.t1	Lachesis_group4	11095001	11096641	E	no transit peptide	none	no transit peptide	446	segmental
Actinidia16747.t1	Lachesis_group12	9788937	9794684	DYW	no transit peptide	none	no transit peptide	751	segmental
Actinidia16780.t1	Lachesis_group12	9118193	9120572	DYW	no transit peptide	none	no transit peptide	691	segmental
Actinidia16861.t1	Lachesis_group12	7933867	7939850	P	no transit peptide	none	no transit peptide	324	segmental
Actinidia16866.t1	Lachesis_group12	7859836	7861968	E	no transit peptide	none	no transit peptide	636	segmental
Actinidia16878.t1	Lachesis_group12	7688568	7691777	E	no transit peptide	possibly mitochondrial	mitochondrial transit peptide	838	segmental
Actinidia16879.t1	Lachesis_group12	7676619	7686840	E	mitochondrial transit peptide	none	mitochondrial transit peptide	1167	segmental
Actinidia16898.t1	Lachesis_group12	7454118	7455620	E+	signal peptide	ER	signal peptide	320	disignal peptideersed
Actinidia17037.t1	Lachesis_group28	804619	817058	P	mitochondrial transit peptide	mitochondrial	mitochondrial transit peptide	811	segmental
Actinidia17234.t1	Lachesis_group25	12301496	12305134	P	no transit peptide	possibly mitochondrial	mitochondrial transit peptide	603	segmental
Actinidia17341.t1	Lachesis_group11	1761366	1766053	P	no transit peptide	possibly plastid	chloroplast transit peptide	653	segmental
Actinidia17550.t1	Lachesis_group21	3024621	3026689	E+	no transit peptide	none	no transit peptide	478	segmental
Actinidia17686.t1	Lachesis_group21	5286640	5287291	E+	mitochondrial transit peptide	mitochondrial	mitochondrial transit peptide	160	disignal peptideersed
Actinidia17838.t1	Lachesis_group7	17208278	17210200	P	no transit peptide	none	no transit peptide	598	segmental
Actinidia17852.t1	Lachesis_group7	17020997	17023671	P	no transit peptide	possibly mitochondrial	mitochondrial transit peptide	710	segmental
Actinidia17867.t1	Lachesis_group7	16657117	16665597	DYW	no transit peptide	none	no transit peptide	705	segmental
Actinidia17908.t1	Lachesis_group24	16611167	16613663	P	no transit peptide	possibly mitochondrial	mitochondrial transit peptide	504	segmental
Actinidia17915.t1	Lachesis_group24	16689288	16695188	P	no transit peptide	none	no transit peptide	855	segmental
Actinidia17956.t1	Lachesis_group18	11454450	11459719	P	mitochondrial transit peptide	mitochondrial	mitochondrial transit peptide	621	segmental
Actinidia17972.t1	Lachesis_group18	11174292	11177807	DYW	no transit peptide	none	no transit peptide	794	segmental
Actinidia17999.t2	Lachesis_group12	217008	221183	P	no transit peptide	none	no transit peptide	892	singleton
Actinidia18032.t1	Lachesis_group12	557049	559637	E	mitochondrial transit peptide	mitochondrial	mitochondrial transit peptide	702	segmental
Actinidia18033.t1	Lachesis_group12	561499	564250	E	mitochondrial transit peptide	mitochondrial	mitochondrial transit peptide	668	segmental
Actinidia18106.t1	Lachesis_group11	15488970	15494178	P	signal peptide	ER	signal peptide	601	segmental
Actinidia18161.t1	Lachesis_group13	12109660	12112193	P	mitochondrial transit peptide	plastid	mitochondrial transit peptide	707	segmental
Actinidia18285.t1	Lachesis_group13	10578715	10588551	E	no transit peptide	none	no transit peptide	689	segmental
Actinidia18293.t1	Lachesis_group13	10494172	10499102	E+	signal peptide	ER	signal peptide	553	segmental
Actinidia18390.t1	Lachesis_group8	13773582	13776701	DYW	no transit peptide	none	no transit peptide	642	segmental
Actinidia18473.t1	Lachesis_group22	17801420	17804457	P	no transit peptide	none	no transit peptide	585	segmental
Actinidia18579.t1	Lachesis_group17	3555633	3561371	E	mitochondrial transit peptide	possibly mitochondrial	mitochondrial transit peptide	1018	segmental
Actinidia18612.t1	Lachesis_group17	2868966	2873038	DYW	no transit peptide	none	no transit peptide	651	segmental
Actinidia18623.t1	Lachesis_group17	2661695	2665362	E	no transit peptide	none	no transit peptide	488	segmental
Actinidia18704.t1	Lachesis_group3	23901010	23909577	P	no transit peptide	none	no transit peptide	1053	segmental
Actinidia18764.t1	Lachesis_group9	7030212	7034468	P	no transit peptide	none	no transit peptide	480	segmental
Actinidia18805.t1	Lachesis_group9	6493845	6496098	P	no transit peptide	none	no transit peptide	457	segmental
Actinidia18849.t1	Lachesis_group9	6046358	6050648	E	no transit peptide	none	no transit peptide	819	segmental
Actinidia18905.t1	Lachesis_group9	5478190	5480587	E	no transit peptide	none	no transit peptide	570	segmental
Actinidia18966.t1	Lachesis_group9	4853805	4874041	E+	no transit peptide	none	no transit peptide	788	segmental
Actinidia19062.t1	Lachesis_group9	3826888	3831484	P	mitochondrial transit peptide	possibly mitochondrial	mitochondrial transit peptide	846	segmental
Actinidia19140.t1	Lachesis_group8	3837836	3840217	E	no transit peptide	none	no transit peptide	581	segmental
Actinidia19198.t1	Lachesis_group8	3100134	3107627	E	signal peptide	ER	signal peptide	1249	segmental
Actinidia19216.t1	Lachesis_group8	2940416	2945206	E+	no transit peptide	possibly mitochondrial	mitochondrial transit peptide	684	segmental
Actinidia19361.t1	Lachesis_group1	5429594	5431690	E+	chloroplast transit peptide	plastid	chloroplast transit peptide	665	segmental
Actinidia19409.t1	Lachesis_group0	6754659	6758012	P	no transit peptide	none	no transit peptide	482	segmental
Actinidia19611.t1	Lachesis_group27	2989645	2991350	P	no transit peptide	none	no transit peptide	528	segmental
Actinidia19612.t1	Lachesis_group27	2993703	2995117	P	no transit peptide	none	no transit peptide	438	tandem
Actinidia19647.t1	Lachesis_group17	8738876	8741676	E+	no transit peptide	plastid	chloroplast transit peptide	601	segmental
Actinidia19669.t1	Lachesis_group17	9212147	9218078	P	no transit peptide	none	no transit peptide	535	segmental
Actinidia19705.t1	Lachesis_group17	9844430	9846756	E	no transit peptide	none	no transit peptide	305	segmental
Actinidia19717.t1	Lachesis_group17	10040019	10042216	P	no transit peptide	possibly plastid	chloroplast transit peptide	682	segmental
Actinidia19756.t1	Lachesis_group17	10757718	10759701	E	no transit peptide	possibly mitochondrial	mitochondrial transit peptide	536	segmental
Actinidia19847.t1	Lachesis_group10	9227209	9229152	P	no transit peptide	none	no transit peptide	615	segmental
Actinidia19939.t1	Lachesis_group11	19574796	19577595	E	mitochondrial transit peptide	possibly mitochondrial	mitochondrial transit peptide	527	segmental
Actinidia19963.t1	Lachesis_group19	14768098	14771187	DYW	chloroplast transit peptide	none	chloroplast transit peptide	967	segmental
Actinidia20005.t1	Lachesis_group11	5063753	5065386	E+	no transit peptide	none	no transit peptide	285	segmental
Actinidia20025.t1	Lachesis_group11	5602329	5608519	P	mitochondrial transit peptide	mitochondrial	mitochondrial transit peptide	519	segmental
Actinidia20101.t1	Lachesis_group11	7301355	7304171	E	no transit peptide	none	no transit peptide	695	segmental
Actinidia20162.t1	Lachesis_group6	20139638	20141944	P	no transit peptide	none	no transit peptide	546	segmental
Actinidia20225.t1	Lachesis_group6	20937118	20939091	DYW	no transit peptide	possibly ER	no transit peptide	571	segmental
Actinidia20293.t1	Lachesis_group18	13284145	13287217	DYW	no transit peptide	none	no transit peptide	586	segmental
Actinidia20312.t1	Lachesis_group18	13485604	13487989	E	chloroplast transit peptide	none	chloroplast transit peptide	620	segmental
Actinidia20320.t1	Lachesis_group18	13652448	13654175	E	no transit peptide	none	no transit peptide	552	segmental
Actinidia20373.t1	Lachesis_group18	14268340	14269968	E+	mitochondrial transit peptide	none	mitochondrial transit peptide	500	segmental
Actinidia20465.t1	Lachesis_group15	12905154	12906945	P	mitochondrial transit peptide	none	mitochondrial transit peptide	401	segmental
Actinidia20495.t1	Lachesis_group25	1195377	1202516	E	no transit peptide	none	no transit peptide	923	segmental
Actinidia20506.t1	Lachesis_group25	1074058	1075793	E+	no transit peptide	none	no transit peptide	268	segmental
Actinidia20530.t1	Lachesis_group25	815770	818184	DYW	no transit peptide	possibly plastid	chloroplast transit peptide	716	segmental
Actinidia20534.t1	Lachesis_group25	787991	789790	E	no transit peptide	none	no transit peptide	390	segmental
Actinidia20535.t1	Lachesis_group25	783938	785519	E	no transit peptide	none	no transit peptide	491	segmental
Actinidia20582.t1	Lachesis_group25	244506	246504	E+	no transit peptide	plastid	chloroplast transit peptide	625	segmental
Actinidia20592.t1	Lachesis_group25	108280	108647	P	no transit peptide	no terminal Met	no transit peptide	121	segmental
Actinidia20648.t1	Lachesis_group23	15543394	15547983	E	no transit peptide	none	no transit peptide	404	segmental
Actinidia20906.t1	Lachesis_group6	9835467	9837506	E+	no transit peptide	none	no transit peptide	592	segmental
Actinidia20935.t1	Lachesis_group6	10230341	10239832	P	no transit peptide	none	no transit peptide	994	segmental
Actinidia20981.t1	Lachesis_group9	21365159	21369408	P	no transit peptide	none	no transit peptide	514	segmental
Actinidia21102.t1	Lachesis_group9	20295712	20300822	P	chloroplast transit peptide	none	chloroplast transit peptide	850	segmental
Actinidia21111.t1	Lachesis_group9	20207517	20211404	P	no transit peptide	possibly mitochondrial	mitochondrial transit peptide	456	segmental
Actinidia21230.t1	Lachesis_group24	12131023	12133054	E	no transit peptide	possibly mitochondrial	mitochondrial transit peptide	574	segmental
Actinidia21263.t1	Lachesis_group0	20482982	20485010	E	no transit peptide	none	no transit peptide	594	segmental
Actinidia21299.t3	Lachesis_group28	9116455	9124477	P	no transit peptide	none	no transit peptide	494	singleton
Actinidia21376.t1	Lachesis_group19	17965977	17967596	E	no transit peptide	none	no transit peptide	500	segmental
Actinidia21529.t1	Lachesis_group16	12810379	12813419	P	no transit peptide	none	no transit peptide	581	segmental
Actinidia21684.t1	Lachesis_group1	2380531	2384332	DYW	no transit peptide	none	no transit peptide	388	segmental
Actinidia21765.t1	Lachesis_group1	1475080	1477924	E+	no transit peptide	none	no transit peptide	736	segmental
Actinidia21884.t1	Lachesis_group1	331823	335709	P	mitochondrial transit peptide	mitochondrial	mitochondrial transit peptide	311	segmental
Actinidia21990.t1	Lachesis_group15	5471509	5473275	E	no transit peptide	possibly ER	no transit peptide	427	segmental
Actinidia22089.t1	Lachesis_group15	4290027	4293921	DYW	no transit peptide	ER	no transit peptide	1078	segmental
Actinidia22278.t1	Lachesis_group23	2173796	2179617	E+	no transit peptide	none	no transit peptide	656	segmental
Actinidia22304.t1	Lachesis_group23	1748681	1749837	E	no transit peptide	none	no transit peptide	350	segmental
Actinidia22313.t1	Lachesis_group23	1612882	1616674	E	no transit peptide	none	no transit peptide	517	segmental
Actinidia22395.t1	Lachesis_group23	622977	632266	P	mitochondrial transit peptide	mitochondrial	mitochondrial transit peptide	710	segmental
Actinidia22399.t2	Lachesis_group23	581000	596922	P	no transit peptide	possibly mitochondrial	mitochondrial transit peptide	633	singleton
Actinidia22483.t1	Lachesis_group2	15613236	15616795	E	mitochondrial transit peptide	possibly mitochondrial	mitochondrial transit peptide	677	segmental
Actinidia22509.t1	Lachesis_group28	2103511	2104718	E+	no transit peptide	none	no transit peptide	283	segmental
Actinidia22918.t1	Lachesis_group26	16282550	16285567	P	no transit peptide	mitochondrial	mitochondrial transit peptide	469	segmental
Actinidia23019.t1	Lachesis_group28	10993247	10996550	P	no transit peptide	possibly mitochondrial	mitochondrial transit peptide	808	segmental
Actinidia23109.t1	Lachesis_group27	9985617	9989934	P	chloroplast transit peptide	plastid	chloroplast transit peptide	1110	segmental
Actinidia23301.t1	Lachesis_group28	13121997	13124083	E+	chloroplast transit peptide	possibly plastid	chloroplast transit peptide	656	segmental
Actinidia23380.t1	Lachesis_group20	13760583	13763041	P	no transit peptide	none	no transit peptide	670	segmental
Actinidia23519.t1	Lachesis_group3	2133859	2136400	E+	thylakoid luminal transit peptide	plastid	thylakoid luminal transit peptide	727	segmental
Actinidia23531.t1	Lachesis_group3	2249903	2250945	P	no transit peptide	none	no transit peptide	216	segmental
Actinidia23726.t1	Lachesis_group9	18779286	18785035	E	chloroplast transit peptide	none	chloroplast transit peptide	959	segmental
Actinidia23773.t1	Lachesis_group9	18432284	18433419	P	mitochondrial transit peptide	possibly mitochondrial	mitochondrial transit peptide	337	segmental
Actinidia23849.t1	Lachesis_group9	17705561	17710806	E+	no transit peptide	ER	no transit peptide	679	segmental
Actinidia23933.t1	Lachesis_group9	16863909	16875182	E	no transit peptide	possibly plastid	chloroplast transit peptide	963	segmental
Actinidia23941.t1	Lachesis_group9	16785400	16788817	P	mitochondrial transit peptide	mitochondrial	mitochondrial transit peptide	532	segmental
Actinidia24041.t2	Lachesis_group10	8309940	8317047	P	mitochondrial transit peptide	mitochondrial	mitochondrial transit peptide	825	singleton
Actinidia24081.t1	Lachesis_group24	4227002	4231297	P	no transit peptide	possibly ER	no transit peptide	517	segmental
Actinidia24203.t1	Lachesis_group24	5734857	5736926	DYW	no transit peptide	none	no transit peptide	313	segmental
Actinidia24301.t1	Lachesis_group24	14623140	14629684	P	no transit peptide	possibly mitochondrial	mitochondrial transit peptide	497	segmental
Actinidia24327.t1	Lachesis_group24	15020849	15022470	E+	no transit peptide	none	no transit peptide	497	segmental
Actinidia24374.t1	Lachesis_group1	13047547	13051599	DYW	no transit peptide	possibly mitochondrial	mitochondrial transit peptide	742	segmental
Actinidia24389.t1	Lachesis_group18	10232103	10234379	DYW	mitochondrial transit peptide	mitochondrial	mitochondrial transit peptide	600	segmental
Actinidia24407.t1	Lachesis_group19	1444386	1446382	DYW	mitochondrial transit peptide	none	mitochondrial transit peptide	616	segmental
Actinidia24456.t1	Lachesis_group24	2414879	2417576	P	mitochondrial transit peptide	mitochondrial	mitochondrial transit peptide	603	segmental
Actinidia24491.t1	Lachesis_group24	2917830	2920479	P	no transit peptide	none	no transit peptide	836	segmental
Actinidia24662.t1	Lachesis_group10	19758523	19761016	P	no transit peptide	none	no transit peptide	598	segmental
Actinidia24889.t1	Lachesis_group15	18578495	18583492	P	no transit peptide	none	no transit peptide	405	disignal peptideersed
Actinidia25020.t1	Lachesis_group22	3620672	3623173	E	mitochondrial transit peptide	none	mitochondrial transit peptide	425	segmental
Actinidia25143.t1	Lachesis_group20	16478111	16481032	P	no transit peptide	none	no transit peptide	683	disignal peptideersed
Actinidia25367.t1	Contig01250	1178	2832	P	mitochondrial transit peptide	plastid	mitochondrial transit peptide	497	disignal peptideersed
Actinidia25436.t1	Lachesis_group1	3353890	3355058	P	no transit peptide	none	no transit peptide	332	segmental
Actinidia25477.t1	Lachesis_group1	3609544	3613046	P	mitochondrial transit peptide	mitochondrial	mitochondrial transit peptide	564	segmental
Actinidia25528.t1	Lachesis_group1	4197729	4200457	P	no transit peptide	none	no transit peptide	846	segmental
Actinidia25674.t1	Contig01303	3506	4846	E+	no transit peptide	none	no transit peptide	381	disignal peptideersed
Actinidia25755.t1	Lachesis_group16	2022838	2026706	P	no transit peptide	none	no transit peptide	269	segmental
Actinidia25862.t1	Lachesis_group15	19866764	19871954	P	no transit peptide	plastid	chloroplast transit peptide	850	segmental
Actinidia25867.t1	Lachesis_group15	19926979	19929413	P	mitochondrial transit peptide	plastid	mitochondrial transit peptide	510	proximal
Actinidia25897.t1	Lachesis_group22	2306031	2307739	DYW	no transit peptide	plastid	chloroplast transit peptide	538	segmental
Actinidia26119.t1	Lachesis_group25	13018	13610	P	no transit peptide	no terminal Met	no transit peptide	196	segmental
Actinidia26149.t1	Lachesis_group7	20377722	20380348	P	no transit peptide	none	no transit peptide	149	segmental
Actinidia26187.t1	Lachesis_group7	20791960	20811700	E+	no transit peptide	none	no transit peptide	1871	segmental
Actinidia26189.t1	Lachesis_group7	20847460	20866305	P	mitochondrial transit peptide	mitochondrial	mitochondrial transit peptide	1185	segmental
Actinidia26891.t1	Lachesis_group0	974982	978367	E+	no transit peptide	none	no transit peptide	734	segmental
Actinidia26936.t1	Lachesis_group0	1395622	1396495	P	no transit peptide	none	no transit peptide	202	disignal peptideersed
Actinidia27070.t1	Contig01474	24927	25958	P	no transit peptide	none	no transit peptide	290	disignal peptideersed
Actinidia27141.t1	Contig01487	11756	15383	E	no transit peptide	none	no transit peptide	623	disignal peptideersed
Actinidia27494.t1	Lachesis_group0	19895737	19897541	DYW	no transit peptide	possibly mitochondrial	mitochondrial transit peptide	549	segmental
Actinidia27542.t1	Contig01577	29043	32115	E+	no transit peptide	none	no transit peptide	613	disignal peptideersed
Actinidia27553.t1	Lachesis_group23	10925935	10928483	E	no transit peptide	none	no transit peptide	768	segmental
Actinidia28084.t1	Lachesis_group16	16381569	16385148	P	no transit peptide	none	no transit peptide	425	segmental
Actinidia28087.t1	Lachesis_group16	16367952	16371952	P	no transit peptide	none	no transit peptide	597	segmental
Actinidia28102.t1	Lachesis_group16	16157440	16159806	E	no transit peptide	none	no transit peptide	509	segmental
Actinidia28199.t1	Contig01708	1403	10872	E	signal peptide	none	signal peptide	882	disignal peptideersed
Actinidia28258.t1	Contig01728	9030	10358	P	no transit peptide	none	no transit peptide	355	disignal peptideersed
Actinidia28357.t1	Lachesis_group23	4391079	4395291	E+	no transit peptide	none	no transit peptide	827	segmental
Actinidia28434.t1	Lachesis_group16	7804562	7814603	E	no transit peptide	possibly mitochondrial	mitochondrial transit peptide	746	segmental
Actinidia28812.t1	Lachesis_group8	1374596	1376523	P	no transit peptide	none	no transit peptide	462	segmental
Actinidia29032.t1	Lachesis_group3	19009288	19012156	P	no transit peptide	none	no transit peptide	523	segmental
Actinidia29389.t2	Lachesis_group7	8180399	8186194	P	no transit peptide	plastid	chloroplast transit peptide	359	singleton
Actinidia29423.t1	Lachesis_group7	7504423	7514963	E	no transit peptide	none	no transit peptide	1155	segmental
Actinidia29499.t1	Lachesis_group7	5807856	5809886	E+	no transit peptide	possibly mitochondrial	mitochondrial transit peptide	600	segmental
Actinidia29511.t1	Lachesis_group7	5588483	5590894	E+	no transit peptide	none	no transit peptide	478	segmental
Actinidia29740.t1	Lachesis_group22	4836653	4846174	E+	no transit peptide	none	no transit peptide	767	segmental
Actinidia29766.t1	Lachesis_group27	677803	680297	P	no transit peptide	none	no transit peptide	381	segmental
Actinidia29998.t1	Lachesis_group24	8325434	8328626	E+	no transit peptide	plastid	chloroplast transit peptide	650	segmental
Actinidia30061.t1	Lachesis_group24	7702811	7707240	DYW	no transit peptide	none	no transit peptide	710	segmental
Actinidia30218.t1	Lachesis_group18	16288552	16292109	E+	no transit peptide	none	no transit peptide	690	segmental
Actinidia30329.t1	Lachesis_group14	7506916	7508012	P	no transit peptide	none	no transit peptide	331	segmental
Actinidia30486.t1	Lachesis_group15	16002724	16004817	E+	no transit peptide	ER	no transit peptide	398	segmental
Actinidia30489.t1	Lachesis_group15	15974988	15978572	P	no transit peptide	possibly mitochondrial	mitochondrial transit peptide	435	segmental
Actinidia30559.t1	Lachesis_group10	2325810	2327834	DYW	no transit peptide	possibly mitochondrial	mitochondrial transit peptide	435	segmental
Actinidia30600.t1	Lachesis_group10	2847110	2848993	E+	mitochondrial transit peptide	possibly mitochondrial	mitochondrial transit peptide	563	segmental
Actinidia30813.t1	Lachesis_group28	5449576	5452730	P	no transit peptide	possibly mitochondrial	mitochondrial transit peptide	513	segmental
Actinidia31096.t1	Lachesis_group17	17911165	17913546	E+	no transit peptide	none	no transit peptide	529	segmental
Actinidia31188.t1	Lachesis_group12	16222290	16226990	E+	no transit peptide	none	no transit peptide	565	segmental
Actinidia31220.t1	Lachesis_group14	8875828	8881975	P	no transit peptide	none	no transit peptide	621	segmental
Actinidia31302.t1	Lachesis_group20	8866131	8869245	DYW	mitochondrial transit peptide	mitochondrial	mitochondrial transit peptide	771	segmental
Actinidia31333.t1	Lachesis_group20	9333732	9334469	P	no transit peptide	none	no transit peptide	210	segmental
Actinidia31341.t1	Lachesis_group20	9393585	9395840	E	no transit peptide	none	no transit peptide	681	segmental
Actinidia31372.t1	Lachesis_group17	17456410	17458071	E+	mitochondrial transit peptide	mitochondrial	mitochondrial transit peptide	512	segmental
Actinidia31473.t1	Lachesis_group20	13101327	13104242	E	no transit peptide	possibly mitochondrial	mitochondrial transit peptide	675	segmental
Actinidia31525.t1	Lachesis_group19	10108125	10112626	P	no transit peptide	none	no transit peptide	602	segmental
Actinidia31566.t1	Lachesis_group17	1248282	1249653	P	no transit peptide	none	no transit peptide	211	segmental
Actinidia31796.t1	Lachesis_group21	16648126	16662881	E+	no transit peptide	none	no transit peptide	1647	segmental
Actinidia31803.t1	Lachesis_group21	16744105	16746016	E+	mitochondrial transit peptide	none	mitochondrial transit peptide	562	segmental
Actinidia31923.t1	Lachesis_group15	1651466	1658209	P	mitochondrial transit peptide	mitochondrial	mitochondrial transit peptide	637	segmental
Actinidia31949.t1	Lachesis_group15	1467676	1470427	E	mitochondrial transit peptide	possibly mitochondrial	mitochondrial transit peptide	710	tandem
Actinidia31950.t1	Lachesis_group15	1458172	1466166	E+	no transit peptide	none	no transit peptide	1689	segmental
Actinidia31980.t1	Lachesis_group15	1250052	1250958	P	no transit peptide	none	no transit peptide	245	segmental
Actinidia32089.t1	Lachesis_group23	15781764	15801054	P	chloroplast transit peptide	plastid	chloroplast transit peptide	1112	segmental
Actinidia32109.t1	Lachesis_group27	13787503	13797831	P	no transit peptide	none	no transit peptide	511	segmental
Actinidia32551.t1	Lachesis_group8	19021267	19022862	P	no transit peptide	none	no transit peptide	410	segmental
Actinidia32661.t1	Lachesis_group25	15769241	15771860	DYW	no transit peptide	none	no transit peptide	719	segmental
Actinidia32677.t1	Lachesis_group25	15562932	15573476	P	no transit peptide	none	no transit peptide	742	segmental
Actinidia32678.t1	Lachesis_group25	15555435	15559188	P	no transit peptide	none	no transit peptide	575	segmental
Actinidia32727.t1	Lachesis_group27	13278362	13281049	DYW	mitochondrial transit peptide	possibly mitochondrial	mitochondrial transit peptide	663	segmental
Actinidia32795.t1	Lachesis_group14	7306217	7308533	P	no transit peptide	possibly plastid	chloroplast transit peptide	493	segmental
Actinidia32859.t1	Lachesis_group22	2618012	2623811	P	mitochondrial transit peptide	possibly mitochondrial	mitochondrial transit peptide	378	segmental
Actinidia32984.t1	Contig02004_ERROPOS100000	2094	3167	P	mitochondrial transit peptide	possibly mitochondrial	mitochondrial transit peptide	250	disignal peptideersed
Actinidia33047.t1	Lachesis_group13	8424189	8431443	E+	no transit peptide	none	no transit peptide	696	segmental
Actinidia33264.t1	Lachesis_group12	18869834	18874610	P	no transit peptide	none	no transit peptide	463	segmental
Actinidia33408.t1	Lachesis_group10	7537027	7539895	P	mitochondrial transit peptide	mitochondrial	mitochondrial transit peptide	558	segmental
Actinidia33437.t1	Lachesis_group16	15000771	15005467	DYW	no transit peptide	none	no transit peptide	796	segmental
Actinidia33505.t1	Lachesis_group16	14172327	14175198	E+	no transit peptide	none	no transit peptide	211	segmental
Actinidia33592.t1	Lachesis_group23	14483470	14488459	DYW	no transit peptide	none	no transit peptide	934	tandem
Actinidia33593.t1	Lachesis_group23	14462724	14467558	E	no transit peptide	none	no transit peptide	599	segmental
Actinidia33650.t1	Lachesis_group2	24227726	24231165	DYW	no transit peptide	none	no transit peptide	833	segmental
Actinidia33659.t1	Lachesis_group2	23458279	23461965	E+	no transit peptide	none	no transit peptide	799	segmental
Actinidia33697.t1	Lachesis_group2	21536962	21540067	E+	no transit peptide	none	no transit peptide	860	segmental
Actinidia33760.t2	Lachesis_group20	17800329	17803622	P	no transit peptide	plastid	chloroplast transit peptide	668	singleton
Actinidia33773.t1	Lachesis_group20	17571488	17573050	E+	no transit peptide	none	no transit peptide	494	segmental
Actinidia33834.t1	Lachesis_group7	19490149	19493721	DYW	no transit peptide	possibly mitochondrial	mitochondrial transit peptide	819	segmental
Actinidia34037.t3	Lachesis_group10	5157515	5160586	P	no transit peptide	possibly ER	no transit peptide	404	singleton
Actinidia34114.t1	Lachesis_group3	15116542	15120870	P	no transit peptide	none	no transit peptide	294	segmental
Actinidia34179.t1	Lachesis_group3	15822037	15824472	DYW	no transit peptide	possibly mitochondrial	mitochondrial transit peptide	686	segmental
Actinidia34201.t1	Lachesis_group3	15984471	15990947	E	mitochondrial transit peptide	mitochondrial	mitochondrial transit peptide	767	segmental
Actinidia34295.t3	Lachesis_group3	16928969	16935644	P	no transit peptide	plastid	chloroplast transit peptide	1464	singleton
Actinidia34380.t1	Lachesis_group2	17189385	17191819	P	no transit peptide	none	no transit peptide	726	segmental
Actinidia34388.t1	Lachesis_group2	17078111	17079964	E+	no transit peptide	plastid	chloroplast transit peptide	585	segmental
Actinidia34412.t1	Lachesis_group15	11090763	11092429	E	no transit peptide	none	no transit peptide	525	segmental
Actinidia34431.t1	Lachesis_group15	10817482	10825163	DYW	no transit peptide	possibly plastid	chloroplast transit peptide	911	segmental
Actinidia34496.t1	Lachesis_group15	10024726	10027579	P	mitochondrial transit peptide	none	mitochondrial transit peptide	410	segmental
Actinidia34673.t1	Lachesis_group1	24610367	24613718	E+	no transit peptide	mitochondrial	mitochondrial transit peptide	630	segmental
Actinidia34693.t1	Lachesis_group6	1827290	1833049	P	mitochondrial transit peptide	mitochondrial	mitochondrial transit peptide	654	segmental
Actinidia34714.t1	Lachesis_group6	1595966	1597955	E+	no transit peptide	none	no transit peptide	452	segmental
Actinidia34749.t1	Lachesis_group6	1143154	1146090	P	no transit peptide	plastid	chloroplast transit peptide	772	segmental
Actinidia34755.t1	Lachesis_group6	1094642	1097427	P	no transit peptide	none	no transit peptide	521	segmental
Actinidia34976.t1	Lachesis_group2	3540148	3543253	P	mitochondrial transit peptide	mitochondrial	mitochondrial transit peptide	895	segmental
Actinidia34995.t1	Lachesis_group2	3727479	3731935	E+	no transit peptide	none	no transit peptide	778	segmental
Actinidia35010.t1	Lachesis_group2	3864556	3868025	E+	no transit peptide	none	no transit peptide	552	segmental
Actinidia35012.t1	Lachesis_group2	3879842	3885630	P	mitochondrial transit peptide	mitochondrial	mitochondrial transit peptide	489	segmental
Actinidia35047.t1	Lachesis_group2	4286705	4289667	P	signal peptide	ER	signal peptide	689	segmental
Actinidia35058.t1	Lachesis_group2	4463120	4465765	E+	no transit peptide	none	no transit peptide	853	segmental
Actinidia35116.t1	Lachesis_group2	5166719	5167646	E	no transit peptide	possibly mitochondrial	mitochondrial transit peptide	257	segmental
Actinidia35151.t1	Lachesis_group2	5570918	5576695	E+	no transit peptide	none	no transit peptide	447	segmental
Actinidia35252.t1	Lachesis_group2	6676164	6695485	P	chloroplast transit peptide	plastid	chloroplast transit peptide	820	segmental
Actinidia35406.t1	Lachesis_group2	8280670	8284248	P	no transit peptide	none	no transit peptide	1090	segmental
Actinidia35478.t1	Lachesis_group2	9163285	9164849	E+	chloroplast transit peptide	possibly plastid	chloroplast transit peptide	483	segmental
Actinidia35523.t1	Lachesis_group2	9721732	9723573	P	mitochondrial transit peptide	possibly mitochondrial	mitochondrial transit peptide	588	segmental
Actinidia35565.t1	Lachesis_group2	10293457	10296584	P	no transit peptide	none	no transit peptide	973	segmental
Actinidia35699.t1	Lachesis_group25	6310201	6314276	E+	no transit peptide	mitochondrial	no transit peptide	539	segmental
Actinidia35774.t1	Lachesis_group21	1475716	1477265	DYW	no transit peptide	none	no transit peptide	489	segmental
Actinidia35825.t1	Lachesis_group8	18221214	18223387	DYW	no transit peptide	none	no transit peptide	583	segmental
Actinidia35848.t1	Lachesis_group8	17815841	17816977	DYW	no transit peptide	none	no transit peptide	222	segmental
Actinidia35910.t1	Lachesis_group8	16461472	16466460	P	mitochondrial transit peptide	mitochondrial	mitochondrial transit peptide	649	segmental
Actinidia35937.t1	Lachesis_group8	15953115	15955829	E	no transit peptide	none	no transit peptide	564	segmental
Actinidia36037.t1	Lachesis_group4	2240543	2242994	P	chloroplast transit peptide	plastid	chloroplast transit peptide	673	segmental
Actinidia36102.t1	Lachesis_group4	1496440	1497464	E	no transit peptide	none	no transit peptide	316	segmental
Actinidia36147.t1	Lachesis_group4	1056251	1058757	P	no transit peptide	none	no transit peptide	682	segmental
Actinidia36218.t1	Lachesis_group4	380816	388178	P	no transit peptide	possibly plastid	chloroplast transit peptide	634	segmental
Actinidia36242.t1	Lachesis_group4	159966	163636	DYW	no transit peptide	none	no transit peptide	755	tandem
Actinidia36243.t1	Lachesis_group4	155871	159734	DYW	no transit peptide	none	no transit peptide	876	segmental
Actinidia36281.t1	Lachesis_group4	3489410	3494030	E+	no transit peptide	none	no transit peptide	819	segmental
Actinidia36290.t1	Lachesis_group4	3589493	3591442	P	mitochondrial transit peptide	mitochondrial	mitochondrial transit peptide	631	segmental
Actinidia36415.t1	Lachesis_group4	5020490	5022833	E+	mitochondrial transit peptide	possibly mitochondrial	mitochondrial transit peptide	610	segmental
Actinidia36452.t1	Lachesis_group4	5487945	5490309	E+	no transit peptide	none	no transit peptide	304	segmental
Actinidia36496.t1	Lachesis_group4	6112609	6115863	E+	mitochondrial transit peptide	mitochondrial	mitochondrial transit peptide	1040	segmental
Actinidia36510.t1	Lachesis_group4	6413292	6415519	E	mitochondrial transit peptide	possibly mitochondrial	mitochondrial transit peptide	691	segmental
Actinidia36711.t1	Contig02097	53848	59259	P	no transit peptide	possibly mitochondrial	mitochondrial transit peptide	282	proximal
Actinidia36802.t1	Lachesis_group9	2610838	2612750	DYW	no transit peptide	none	no transit peptide	608	segmental
Actinidia36912.t1	Lachesis_group24	12104422	12105488	E	no transit peptide	none	no transit peptide	224	segmental
Actinidia36956.t1	Lachesis_group10	17416893	17420158	DYW	no transit peptide	plastid	chloroplast transit peptide	684	segmental
Actinidia37309.t1	Contig02164	47128	48385	P	signal peptide	ER	signal peptide	254	disignal peptideersed
Actinidia37413.t1	Lachesis_group16	3182267	3193418	P	no transit peptide	mitochondrial	mitochondrial transit peptide	445	segmental
Actinidia37613.t1	Lachesis_group13	7419433	7420818	E+	no transit peptide	none	no transit peptide	359	segmental
Actinidia37616.t1	Lachesis_group13	7462209	7465838	E+	no transit peptide	none	no transit peptide	569	segmental
Actinidia37630.t1	Lachesis_group13	7639286	7645641	E	no transit peptide	possibly plastid	chloroplast transit peptide	529	segmental
Actinidia37632.t1	Lachesis_group13	7654707	7656607	P	no transit peptide	none	no transit peptide	420	segmental
Actinidia37684.t1	Lachesis_group13	8227951	8233445	P	no transit peptide	none	no transit peptide	383	segmental
Actinidia37703.t1	Lachesis_group21	16076	18681	E+	no transit peptide	none	no transit peptide	429	disignal peptideersed
Actinidia37914.t1	Lachesis_group7	1083186	1085422	P	mitochondrial transit peptide	mitochondrial	mitochondrial transit peptide	573	segmental
Actinidia37949.t1	Lachesis_group7	1436689	1438804	P	no transit peptide	none	no transit peptide	378	segmental
Actinidia38146.t1	Lachesis_group3	6479828	6485115	E+	no transit peptide	none	no transit peptide	819	segmental
Actinidia38240.t1	Lachesis_group3	8129718	8131346	E	no transit peptide	none	no transit peptide	147	segmental
Actinidia38410.t1	Lachesis_group15	364805	370038	P	no transit peptide	possibly plastid	chloroplast transit peptide	786	segmental
Actinidia38544.t1	Lachesis_group8	5135337	5138547	P	no transit peptide	none	no transit peptide	418	segmental
Actinidia38764.t1	Lachesis_group4	2851537	2853501	DYW	no transit peptide	none	no transit peptide	613	segmental
Actinidia38782.t1	Contig02207_ERROPOS181165X	37302	39275	DYW	no transit peptide	none	no transit peptide	616	segmental
Actinidia38807.t1	Lachesis_group27	15799751	15805538	P	mitochondrial transit peptide	possibly mitochondrial	mitochondrial transit peptide	843	segmental
Actinidia39218.t1	Lachesis_group18	12654681	12663462	P	no transit peptide	none	no transit peptide	855	segmental
Actinidia39289.t1	Lachesis_group9	11928061	11930880	E	mitochondrial transit peptide	possibly mitochondrial	mitochondrial transit peptide	579	segmental
Actinidia39302.t1	Lachesis_group9	11634601	11636420	DYW	no transit peptide	none	no transit peptide	576	segmental
Actinidia39312.t1	Lachesis_group9	11485024	11488720	P	mitochondrial transit peptide	mitochondrial	mitochondrial transit peptide	499	segmental
Actinidia39525.t1	Lachesis_group17	16320964	16323576	E	chloroplast transit peptide	plastid	chloroplast transit peptide	538	segmental
Actinidia39730.t1	Lachesis_group5	20439316	20442382	DYW	mitochondrial transit peptide	ER	mitochondrial transit peptide	877	segmental
Actinidia39878.t1	Lachesis_group17	12688373	12691399	P	no transit peptide	none	no transit peptide	693	segmental
Actinidia39890.t1	Lachesis_group17	12832083	12834011	E+	no transit peptide	none	no transit peptide	467	segmental
Actinidia39996.t1	Lachesis_group22	11810162	11825102	P	no transit peptide	none	no transit peptide	584	segmental
Actinidia40095.t1	Lachesis_group22	13954013	13955934	E+	mitochondrial transit peptide	none	mitochondrial transit peptide	600	segmental
Actinidia40130.t1	Lachesis_group22	14596159	14598265	P	no transit peptide	none	no transit peptide	444	segmental
Actinidia40254.t1	Lachesis_group22	16306921	16310515	DYW	mitochondrial transit peptide	possibly mitochondrial	mitochondrial transit peptide	717	segmental
Actinidia40273.t1	Lachesis_group22	16539918	16544245	P	mitochondrial transit peptide	possibly mitochondrial	mitochondrial transit peptide	890	segmental
Actinidia40353.t1	Lachesis_group22	17256160	17258319	P	no transit peptide	none	no transit peptide	690	segmental
								1871
								91

## Sheet: S4
Table S4. Detailed information for PPR genes in the Actinidia eriantha genome.
Gene ID	Chromosome	Position		Accession V2	subfamily	TargetP Prediction	Predotar Prediction	subcellular localization	Length of Amino acid
DTZ79_00g03220	Chr00	5826861	5828158	DTZ79_00g03220	E	mitochondrial transit peptide	possibly mitochondrial	mitochondrial transit peptide	396
DTZ79_01g00570	Chr01	614733	616317	DTZ79_01g00570	P	no transit peptide	ER	no transit peptide	475
DTZ79_01g01300	Chr01	1509576	1515586	DTZ79_01g01300	DYW	no transit peptide	possibly ER	no transit peptide	982
DTZ79_01g01730	Chr01	2136014	2137783	DTZ79_01g01730	E+	no transit peptide	none	no transit peptide	532
DTZ79_01g01760	Chr01	2195705	2197687	DTZ79_01g01760	E+	no transit peptide	none	no transit peptide	240
DTZ79_01g04450	Chr01	6562896	6566318	DTZ79_01g04450	DYW	no transit peptide	none	no transit peptide	710
DTZ79_01g07050	Chr01	12635841	12644666	DTZ79_01g07050	P	no transit peptide	possibly mitochondrial	mitochondrial transit peptide	349
DTZ79_01g08230	Chr01	14638155	14639513	DTZ79_01g08230	E+	mitochondrial transit peptide	none	mitochondrial transit peptide	452
DTZ79_01g10780	Chr01	18429479	18431484	DTZ79_01g10780	E	no transit peptide	mitochondrial	mitochondrial transit peptide	639
DTZ79_01g11220	Chr01	19075975	19082753	DTZ79_01g11220	E+	mitochondrial transit peptide	mitochondrial	mitochondrial transit peptide	1174
DTZ79_01g11360	Chr01	19236317	19242401	DTZ79_01g11360	E	no transit peptide	possibly mitochondrial	mitochondrial transit peptide	729
DTZ79_01g11720	Chr01	19654735	19662014	DTZ79_01g11720	P	no transit peptide	none	no transit peptide	590
DTZ79_01g14010	Chr01	22391301	22392277	DTZ79_01g14010	P	mitochondrial transit peptide	mitochondrial	mitochondrial transit peptide	266
DTZ79_02g00820	Chr02	660311	662875	DTZ79_02g00820	E+	no transit peptide	possibly ER	no transit peptide	854
DTZ79_02g02370	Chr02	1932472	1934304	DTZ79_02g02370	E	no transit peptide	plastid	chloroplast transit peptide	610
DTZ79_02g02430	Chr02	1997564	2000102	DTZ79_02g02430	P	thylakoid luminal transit peptide	none	thylakoid luminal transit peptide	376
DTZ79_02g02580	Chr02	2129995	2132999	DTZ79_02g02580	P	no transit peptide	none	no transit peptide	987
DTZ79_02g07610	Chr02	7568383	7569361	DTZ79_02g07610	E+	no transit peptide	none	no transit peptide	294
DTZ79_02g09020	Chr02	9582668	9583098	DTZ79_02g09020	P	no transit peptide	possibly mitochondrial	mitochondrial transit peptide	129
DTZ79_02g09030	Chr02	9583274	9583726	DTZ79_02g09030	P	no transit peptide	none	no transit peptide	148
DTZ79_02g09230	Chr02	9801130	9814382	DTZ79_02g09230	P	no transit peptide	none	no transit peptide	1020
DTZ79_02g10500	Chr02	13479922	13480721	DTZ79_02g10500	P	chloroplast transit peptide	possibly ER	chloroplast transit peptide	146
DTZ79_02g11890	Chr02	15762643	15764076	DTZ79_02g11890	E	no transit peptide	none	no transit peptide	477
DTZ79_02g14070	Chr02	18685293	18686543	DTZ79_02g14070	E+	no transit peptide	plastid	chloroplast transit peptide	416
DTZ79_02g14500	Chr02	19298759	19300591	DTZ79_02g14500	E	no transit peptide	none	no transit peptide	610
DTZ79_03g00320	Chr03	503155	511673	DTZ79_03g00320	P	mitochondrial transit peptide	mitochondrial	mitochondrial transit peptide	900
DTZ79_03g05810	Chr03	5940479	5943284	DTZ79_03g05810	P	no transit peptide	possibly mitochondrial	mitochondrial transit peptide	647
DTZ79_03g08000	Chr03	8238698	8245404	DTZ79_03g08000	P	no transit peptide	none	no transit peptide	1472
DTZ79_03g09380	Chr03	9636968	9638986	DTZ79_03g09380	DYW	no transit peptide	none	no transit peptide	672
DTZ79_03g13480	Chr03	15671560	15673816	DTZ79_03g13480	DYW	mitochondrial transit peptide	possibly mitochondrial	mitochondrial transit peptide	595
DTZ79_03g14440	Chr03	17474889	17476418	DTZ79_03g14440	P	no transit peptide	none	no transit peptide	505
DTZ79_03g15490	Chr03	19553871	19556272	DTZ79_03g15490	P	no transit peptide	none	no transit peptide	648
DTZ79_03g17800	Chr03	22845608	22848473	DTZ79_03g17800	E	no transit peptide	none	no transit peptide	585
DTZ79_03g18210	Chr03	23581868	23592970	DTZ79_03g18210	P	no transit peptide	none	no transit peptide	1317
DTZ79_03g18530	Chr03	24151368	24167773	DTZ79_03g18530	P	mitochondrial transit peptide	mitochondrial	mitochondrial transit peptide	761
DTZ79_03g18870	Chr03	24751136	24752127	DTZ79_03g18870	P	mitochondrial transit peptide	mitochondrial	mitochondrial transit peptide	296
DTZ79_03g19000	Chr03	24883140	24885618	DTZ79_03g19000	E	no transit peptide	none	no transit peptide	738
DTZ79_04g00490	Chr04	444989	449170	DTZ79_04g00490	E+	no transit peptide	none	no transit peptide	646
DTZ79_04g01210	Chr04	1139890	1140352	DTZ79_04g01210	DYW	no transit peptide	none	no transit peptide	147
DTZ79_04g02410	Chr04	2484355	2486977	DTZ79_04g02410	P	mitochondrial transit peptide	mitochondrial	mitochondrial transit peptide	416
DTZ79_04g03050	Chr04	3153324	3155742	DTZ79_04g03050	DYW	no transit peptide	none	no transit peptide	482
DTZ79_04g05220	Chr04	5762681	5764222	DTZ79_04g05220	P	no transit peptide	none	no transit peptide	473
DTZ79_04g06030	Chr04	6948436	6950298	DTZ79_04g06030	DYW	no transit peptide	no terminal Met	no transit peptide	620
DTZ79_04g06960	Chr04	8640025	8642419	DTZ79_04g06960	E+	mitochondrial transit peptide	possibly mitochondrial	mitochondrial transit peptide	711
DTZ79_04g07940	Chr04	10425128	10430980	DTZ79_04g07940	P	no transit peptide	mitochondrial	mitochondrial transit peptide	471
DTZ79_04g08970	Chr04	12761016	12771379	DTZ79_04g08970	P	mitochondrial transit peptide	no terminal Met	mitochondrial transit peptide	777
DTZ79_04g09460	Chr04	15297847	15298782	DTZ79_04g09460	DYW	chloroplast transit peptide	none	chloroplast transit peptide	311
DTZ79_04g09470	Chr04	15298875	15299618	DTZ79_04g09470	DYW	no transit peptide	none	no transit peptide	238
DTZ79_05g00690	Chr05	1008391	1009986	DTZ79_05g00690	E	no transit peptide	none	no transit peptide	531
DTZ79_05g00930	Chr05	1343311	1343971	DTZ79_05g00930	P	no transit peptide	plastid	chloroplast transit peptide	190
DTZ79_05g01410	Chr05	1948454	1956254	DTZ79_05g01410	P	no transit peptide	none	no transit peptide	495
DTZ79_05g01430	Chr05	1980886	1982427	DTZ79_05g01430	P	no transit peptide	possibly plastid	chloroplast transit peptide	513
DTZ79_05g02160	Chr05	3486974	3488915	DTZ79_05g02160	DYW	no transit peptide	mitochondrial	mitochondrial transit peptide	621
DTZ79_05g03540	Chr05	6385014	6395408	DTZ79_05g03540	E+	no transit peptide	none	no transit peptide	689
DTZ79_05g04580	Chr05	9832724	9834700	DTZ79_05g04580	E+	mitochondrial transit peptide	mitochondrial	mitochondrial transit peptide	658
DTZ79_05g04780	Chr05	10409981	10418102	DTZ79_05g04780	P	no transit peptide	none	no transit peptide	488
DTZ79_05g05830	Chr05	13120598	13125728	DTZ79_05g05830	E+	no transit peptide	none	no transit peptide	651
DTZ79_05g06780	Chr05	14514269	14516774	DTZ79_05g06780	E	no transit peptide	possibly mitochondrial	mitochondrial transit peptide	630
DTZ79_05g07220	Chr05	15120043	15124886	DTZ79_05g07220	E+	chloroplast transit peptide	none	chloroplast transit peptide	538
DTZ79_05g07330	Chr05	15245394	15246817	DTZ79_05g07330	E+	mitochondrial transit peptide	possibly mitochondrial	mitochondrial transit peptide	356
DTZ79_05g08440	Chr05	16932903	16940682	DTZ79_05g08440	P	no transit peptide	none	no transit peptide	631
DTZ79_05g09900	Chr05	18882548	18895590	DTZ79_05g09900	P	no transit peptide	none	no transit peptide	927
DTZ79_05g10860	Chr05	20210721	20214017	DTZ79_05g10860	E+	chloroplast transit peptide	plastid	chloroplast transit peptide	734
DTZ79_05g11430	Chr05	21167103	21168775	DTZ79_05g11430	E+	no transit peptide	none	no transit peptide	510
DTZ79_06g01000	Chr06	1178564	1182579	DTZ79_06g01000	P	no transit peptide	possibly mitochondrial	mitochondrial transit peptide	467
DTZ79_06g01350	Chr06	1552988	1559005	DTZ79_06g01350	P	no transit peptide	none	no transit peptide	515
DTZ79_06g02070	Chr06	2426407	2440826	DTZ79_06g02070	P	no transit peptide	none	no transit peptide	436
DTZ79_06g02340	Chr06	2767554	2773216	DTZ79_06g02340	DYW	no transit peptide	plastid	chloroplast transit peptide	1089
DTZ79_06g03620	Chr06	4388603	4390303	DTZ79_06g03620	E	no transit peptide	mitochondrial	mitochondrial transit peptide	566
DTZ79_06g03720	Chr06	4525659	4527754	DTZ79_06g03720	E	mitochondrial transit peptide	mitochondrial	mitochondrial transit peptide	614
DTZ79_06g04510	Chr06	5657600	5658296	DTZ79_06g04510	P	mitochondrial transit peptide	possibly mitochondrial	mitochondrial transit peptide	208
DTZ79_06g05020	Chr06	6684387	6686264	DTZ79_06g05020	E	no transit peptide	none	no transit peptide	625
DTZ79_06g05120	Chr06	6887332	6890090	DTZ79_06g05120	P	no transit peptide	possibly mitochondrial	mitochondrial transit peptide	419
DTZ79_06g05170	Chr06	6923390	6927251	DTZ79_06g05170	DYW	no transit peptide	possibly mitochondrial	mitochondrial transit peptide	742
DTZ79_06g05190	Chr06	6952542	6957044	DTZ79_06g05190	P	no transit peptide	possibly mitochondrial	mitochondrial transit peptide	463
DTZ79_06g05310	Chr06	7224067	7225735	DTZ79_06g05310	P	no transit peptide	none	no transit peptide	217
DTZ79_06g05440	Chr06	7830951	7832690	DTZ79_06g05440	E+	no transit peptide	none	no transit peptide	470
DTZ79_06g05590	Chr06	8311622	8314880	DTZ79_06g05590	P	no transit peptide	none	no transit peptide	553
DTZ79_06g05630	Chr06	8347025	8348669	DTZ79_06g05630	P	no transit peptide	none	no transit peptide	475
DTZ79_06g06020	Chr06	9690190	9694714	DTZ79_06g06020	DYW	no transit peptide	none	no transit peptide	728
DTZ79_06g06460	Chr06	10896597	10898768	DTZ79_06g06460	E+	no transit peptide	none	no transit peptide	443
DTZ79_06g07760	Chr06	13327088	13331685	DTZ79_06g07760	P	no transit peptide	none	no transit peptide	475
DTZ79_06g07930	Chr06	13552766	13563886	DTZ79_06g07930	E	no transit peptide	none	no transit peptide	1168
DTZ79_06g08120	Chr06	13782177	13783278	DTZ79_06g08120	E+	no transit peptide	plastid	chloroplast transit peptide	297
DTZ79_06g08940	Chr06	15263504	15268318	DTZ79_06g08940	P	no transit peptide	none	no transit peptide	252
DTZ79_06g09940	Chr06	16797477	16803995	DTZ79_06g09940	P	no transit peptide	none	no transit peptide	251
DTZ79_06g10130	Chr06	17011718	17013595	DTZ79_06g10130	E	no transit peptide	none	no transit peptide	625
DTZ79_06g11540	Chr06	18631006	18632151	DTZ79_06g11540	P	no transit peptide	none	no transit peptide	332
DTZ79_06g13860	Chr06	21112706	21114526	DTZ79_06g13860	E+	no transit peptide	none	no transit peptide	606
DTZ79_06g14280	Chr06	21616937	21621076	DTZ79_06g14280	P	no transit peptide	none	no transit peptide	587
DTZ79_06g14290	Chr06	21621102	21621690	DTZ79_06g14290	P	no transit peptide	none	no transit peptide	185
DTZ79_06g14300	Chr06	21622094	21626718	DTZ79_06g14300	P	no transit peptide	none	no transit peptide	452
DTZ79_06g14960	Chr06	22504571	22506673	DTZ79_06g14960	E	no transit peptide	none	no transit peptide	616
DTZ79_06g15080	Chr06	22669261	22671246	DTZ79_06g15080	E+	no transit peptide	possibly mitochondrial	mitochondrial transit peptide	661
DTZ79_07g01000	Chr07	1119498	1122328	DTZ79_07g01000	P	no transit peptide	none	no transit peptide	492
DTZ79_07g03520	Chr07	3635448	3639138	DTZ79_07g03520	P	no transit peptide	none	no transit peptide	457
DTZ79_07g03550	Chr07	3648924	3652556	DTZ79_07g03550	P	mitochondrial transit peptide	none	mitochondrial transit peptide	540
DTZ79_07g03710	Chr07	3857649	3859448	DTZ79_07g03710	E	no transit peptide	none	no transit peptide	469
DTZ79_07g04080	Chr07	4252345	4256302	DTZ79_07g04080	E	no transit peptide	none	no transit peptide	634
DTZ79_07g05560	Chr07	5980890	5982680	DTZ79_07g05560	E	chloroplast transit peptide	plastid	chloroplast transit peptide	596
DTZ79_07g06740	Chr07	7399393	7403228	DTZ79_07g06740	P	no transit peptide	none	no transit peptide	772
DTZ79_07g08260	Chr07	9308762	9318804	DTZ79_07g08260	P	no transit peptide	none	no transit peptide	669
DTZ79_07g08630	Chr07	9855381	9857174	DTZ79_07g08630	P	chloroplast transit peptide	none	chloroplast transit peptide	597
DTZ79_07g09400	Chr07	11285457	11287781	DTZ79_07g09400	E+	mitochondrial transit peptide	mitochondrial	mitochondrial transit peptide	774
DTZ79_07g10560	Chr07	14590387	14592624	DTZ79_07g10560	E+	thylakoid luminal transit peptide	none	thylakoid luminal transit peptide	745
DTZ79_07g12070	Chr07	20025091	20029665	DTZ79_07g12070	P	no transit peptide	none	no transit peptide	214
DTZ79_08g00280	Chr08	406772	408077	DTZ79_08g00280	P	no transit peptide	none	no transit peptide	406
DTZ79_08g01530	Chr08	2067490	2068228	DTZ79_08g01530	E	no transit peptide	no terminal Met	no transit peptide	218
DTZ79_08g01970	Chr08	2639632	2642537	DTZ79_08g01970	P	mitochondrial transit peptide	mitochondrial	mitochondrial transit peptide	556
DTZ79_08g02310	Chr08	3094701	3098684	DTZ79_08g02310	E	no transit peptide	possibly mitochondrial	mitochondrial transit peptide	558
DTZ79_08g02460	Chr08	3323881	3332176	DTZ79_08g02460	P	no transit peptide	none	no transit peptide	315
DTZ79_08g04950	Chr08	7102521	7106726	DTZ79_08g04950	E+	no transit peptide	none	no transit peptide	553
DTZ79_08g05160	Chr08	7582374	7585495	DTZ79_08g05160	E+	no transit peptide	none	no transit peptide	586
DTZ79_08g14590	Chr08	25008516	25010483	DTZ79_08g14590	E	no transit peptide	none	no transit peptide	655
DTZ79_08g14680	Chr08	25098444	25105967	DTZ79_08g14680	P	no transit peptide	none	no transit peptide	554
DTZ79_08g15390	Chr08	26008314	26010071	DTZ79_08g15390	E	mitochondrial transit peptide	mitochondrial	mitochondrial transit peptide	585
DTZ79_08g16050	Chr08	27005578	27010016	DTZ79_08g16050	P	no transit peptide	none	no transit peptide	666
DTZ79_08g16430	Chr08	27427320	27429335	DTZ79_08g16430	P	no transit peptide	plastid	chloroplast transit peptide	671
DTZ79_09g01160	Chr09	1281937	1283208	DTZ79_09g01160	DYW	no transit peptide	possibly plastid	chloroplast transit peptide	423
DTZ79_09g01470	Chr09	1577794	1580980	DTZ79_09g01470	E	no transit peptide	possibly plastid	chloroplast transit peptide	729
DTZ79_09g01640	Chr09	1765962	1779615	DTZ79_09g01640	P	no transit peptide	none	no transit peptide	651
DTZ79_09g04590	Chr09	5262676	5265021	DTZ79_09g04590	P	no transit peptide	none	no transit peptide	781
DTZ79_09g05850	Chr09	7254282	7255496	DTZ79_09g05850	DYW	mitochondrial transit peptide	mitochondrial	mitochondrial transit peptide	404
DTZ79_09g09320	Chr09	13728754	13735845	DTZ79_09g09320	E	no transit peptide	plastid	chloroplast transit peptide	766
DTZ79_09g09940	Chr09	14733386	14737019	DTZ79_09g09940	P	no transit peptide	none	no transit peptide	402
DTZ79_09g10490	Chr09	15625120	15627243	DTZ79_09g10490	DYW	no transit peptide	none	no transit peptide	707
DTZ79_09g11550	Chr09	16988703	16989764	DTZ79_09g11550	E+	no transit peptide	none	no transit peptide	353
DTZ79_09g11940	Chr09	17466522	17468036	DTZ79_09g11940	DYW	no transit peptide	none	no transit peptide	504
DTZ79_09g11950	Chr09	17468168	17468925	DTZ79_09g11950	E	no transit peptide	none	no transit peptide	239
DTZ79_09g11980	Chr09	17500150	17506314	DTZ79_09g11980	P	no transit peptide	none	no transit peptide	838
DTZ79_09g12450	Chr09	18085234	18087507	DTZ79_09g12450	DYW	mitochondrial transit peptide	possibly mitochondrial	mitochondrial transit peptide	660
DTZ79_10g00820	Chr10	1212780	1214553	DTZ79_10g00820	P	no transit peptide	none	no transit peptide	579
DTZ79_10g01770	Chr10	2690999	2693458	DTZ79_10g01770	DYW	no transit peptide	mitochondrial	mitochondrial transit peptide	730
DTZ79_10g02750	Chr10	4002518	4004674	DTZ79_10g02750	P	mitochondrial transit peptide	possibly mitochondrial	mitochondrial transit peptide	637
DTZ79_10g03700	Chr10	5250328	5252250	DTZ79_10g03700	P	no transit peptide	none	no transit peptide	640
DTZ79_10g03860	Chr10	5462980	5467139	DTZ79_10g03860	P	no transit peptide	none	no transit peptide	697
DTZ79_10g04040	Chr10	5841253	5843739	DTZ79_10g04040	DYW	SP	ER	SP	828
DTZ79_10g05140	Chr10	7900201	7901085	DTZ79_10g05140	P	no transit peptide	none	no transit peptide	294
DTZ79_10g06780	Chr10	14154059	14161125	DTZ79_10g06780	P	no transit peptide	ER	no transit peptide	519
DTZ79_10g08040	Chr10	16885403	16889838	DTZ79_10g08040	E	no transit peptide	none	no transit peptide	458
DTZ79_10g11980	Chr10	22417235	22419351	DTZ79_10g11980	P	no transit peptide	mitochondrial	mitochondrial transit peptide	567
DTZ79_11g00600	Chr11	634234	635847	DTZ79_11g00600	P	SP	ER	SP	537
DTZ79_11g02940	Chr11	3374892	3381022	DTZ79_11g02940	P	no transit peptide	none	no transit peptide	1154
DTZ79_11g04220	Chr11	5022128	5023861	DTZ79_11g04220	DYW	mitochondrial transit peptide	mitochondrial	mitochondrial transit peptide	577
DTZ79_11g05590	Chr11	8255503	8257977	DTZ79_11g05590	DYW	no transit peptide	possibly mitochondrial	mitochondrial transit peptide	795
DTZ79_11g05690	Chr11	8424653	8426501	DTZ79_11g05690	P	SP	ER	SP	323
DTZ79_11g06470	Chr11	10936243	10941723	DTZ79_11g06470	P	no transit peptide	none	no transit peptide	1114
DTZ79_11g07050	Chr11	12528978	12530968	DTZ79_11g07050	P	no transit peptide	none	no transit peptide	272
DTZ79_11g07060	Chr11	12531257	12531664	DTZ79_11g07060	P	no transit peptide	none	no transit peptide	135
DTZ79_11g07470	Chr11	13293564	13295648	DTZ79_11g07470	DYW	no transit peptide	none	no transit peptide	694
DTZ79_11g07990	Chr11	14012697	14025055	DTZ79_11g07990	P	no transit peptide	none	no transit peptide	506
DTZ79_11g08000	Chr11	14019386	14025233	DTZ79_11g08000	P	no transit peptide	none	no transit peptide	571
DTZ79_11g08300	Chr11	14286343	14288806	DTZ79_11g08300	E+	no transit peptide	possibly plastid	chloroplast transit peptide	688
DTZ79_11g08500	Chr11	14445600	14447708	DTZ79_11g08500	E+	chloroplast transit peptide	plastid	chloroplast transit peptide	614
DTZ79_11g08970	Chr11	14893573	14895264	DTZ79_11g08970	DYW	no transit peptide	none	no transit peptide	563
DTZ79_11g09400	Chr11	15433352	15436179	DTZ79_11g09400	P	no transit peptide	none	no transit peptide	651
DTZ79_11g09930	Chr11	16178290	16179620	DTZ79_11g09930	E	no transit peptide	possibly plastid	chloroplast transit peptide	439
DTZ79_11g09960	Chr11	16206186	16207432	DTZ79_11g09960	DYW	no transit peptide	none	no transit peptide	412
DTZ79_11g12320	Chr11	19470297	19472928	DTZ79_11g12320	P	no transit peptide	none	no transit peptide	460
DTZ79_12g01930	Chr12	2228197	2229570	DTZ79_12g01930	E	no transit peptide	none	no transit peptide	457
DTZ79_12g02740	Chr12	3203364	3204775	DTZ79_12g02740	E	no transit peptide	none	no transit peptide	459
DTZ79_12g03140	Chr12	3787493	3791797	DTZ79_12g03140	DYW	no transit peptide	possibly plastid	chloroplast transit peptide	676
DTZ79_12g03200	Chr12	3876768	3879202	DTZ79_12g03200	E+	mitochondrial transit peptide	none	mitochondrial transit peptide	768
DTZ79_12g03570	Chr12	4450436	4453692	DTZ79_12g03570	P	no transit peptide	none	no transit peptide	215
DTZ79_12g04050	Chr12	5041013	5043197	DTZ79_12g04050	E+	mitochondrial transit peptide	mitochondrial	mitochondrial transit peptide	721
DTZ79_12g05850	Chr12	7598104	7604748	DTZ79_12g05850	E+	no transit peptide	none	no transit peptide	823
DTZ79_12g05900	Chr12	7646130	7652816	DTZ79_12g05900	E+	SP	ER	SP	776
DTZ79_12g06700	Chr12	9229166	9234156	DTZ79_12g06700	P	no transit peptide	possibly mitochondrial	mitochondrial transit peptide	487
DTZ79_12g10940	Chr12	19843999	19845807	DTZ79_12g10940	E	no transit peptide	none	no transit peptide	602
DTZ79_12g11010	Chr12	19994600	19996579	DTZ79_12g11010	P	no transit peptide	none	no transit peptide	640
DTZ79_12g12970	Chr12	23449199	23450341	DTZ79_12g12970	E	no transit peptide	none	no transit peptide	340
DTZ79_12g13470	Chr12	24356710	24359275	DTZ79_12g13470	E	no transit peptide	none	no transit peptide	360
DTZ79_13g00060	Chr13	76893	82932	DTZ79_13g00060	P	chloroplast transit peptide	possibly plastid	chloroplast transit peptide	363
DTZ79_13g00070	Chr13	82980	85482	DTZ79_13g00070	P	no transit peptide	possibly ER	no transit peptide	211
DTZ79_13g00420	Chr13	351020	351640	DTZ79_13g00420	E	SP	ER	SP	206
DTZ79_13g00530	Chr13	439280	441619	DTZ79_13g00530	P	mitochondrial transit peptide	mitochondrial	mitochondrial transit peptide	779
DTZ79_13g01340	Chr13	1200204	1202225	DTZ79_13g01340	P	chloroplast transit peptide	possibly mitochondrial	chloroplast transit peptide	364
DTZ79_13g01650	Chr13	1402185	1404373	DTZ79_13g01650	E+	mitochondrial transit peptide	plastid	mitochondrial transit peptide	411
DTZ79_13g01660	Chr13	1405985	1408783	DTZ79_13g01660	E+	mitochondrial transit peptide	possibly mitochondrial	mitochondrial transit peptide	771
DTZ79_13g01860	Chr13	1604701	1611537	DTZ79_13g01860	P	no transit peptide	none	no transit peptide	183
DTZ79_13g03420	Chr13	3096915	3098480	DTZ79_13g03420	P	no transit peptide	none	no transit peptide	497
DTZ79_13g03810	Chr13	3405180	3406769	DTZ79_13g03810	E+	no transit peptide	none	no transit peptide	529
DTZ79_13g04760	Chr13	4442159	4446933	DTZ79_13g04760	E+	no transit peptide	none	no transit peptide	1141
DTZ79_13g11740	Chr13	14033643	14035306	DTZ79_13g11740	P	no transit peptide	none	no transit peptide	328
DTZ79_13g12110	Chr13	14530415	14547475	DTZ79_13g12110	P	mitochondrial transit peptide	mitochondrial	mitochondrial transit peptide	517
DTZ79_13g12210	Chr13	14651416	14653716	DTZ79_13g12210	P	no transit peptide	possibly mitochondrial	mitochondrial transit peptide	499
DTZ79_13g13290	Chr13	16559679	16560581	DTZ79_13g13290	P	mitochondrial transit peptide	mitochondrial	mitochondrial transit peptide	300
DTZ79_13g13330	Chr13	16619071	16630945	DTZ79_13g13330	E	no transit peptide	possibly mitochondrial	mitochondrial transit peptide	631
DTZ79_13g13340	Chr13	16623451	16626960	DTZ79_13g13340	E	no transit peptide	possibly mitochondrial	mitochondrial transit peptide	325
DTZ79_13g14090	Chr13	17544258	17546200	DTZ79_13g14090	E	no transit peptide	none	no transit peptide	465
DTZ79_13g15520	Chr13	19663218	19666802	DTZ79_13g15520	P	no transit peptide	possibly mitochondrial	mitochondrial transit peptide	534
DTZ79_13g15810	Chr13	19943556	19946291	DTZ79_13g15810	P	no transit peptide	none	no transit peptide	218
DTZ79_13g16820	Chr13	21048509	21053564	DTZ79_13g16820	P	no transit peptide	none	no transit peptide	886
DTZ79_13g16880	Chr13	21113630	21115378	DTZ79_13g16880	P	thylakoid luminal transit peptide	ER	thylakoid luminal transit peptide	510
DTZ79_13g18030	Chr13	22954338	22955555	DTZ79_13g18030	P	no transit peptide	possibly ER	no transit peptide	405
DTZ79_14g00690	Chr14	1022210	1032019	DTZ79_14g00690	P	no transit peptide	none	no transit peptide	575
DTZ79_14g00720	Chr14	1064291	1066417	DTZ79_14g00720	P	no transit peptide	mitochondrial	mitochondrial transit peptide	708
DTZ79_14g01570	Chr14	2026136	2028867	DTZ79_14g01570	E	no transit peptide	none	no transit peptide	477
DTZ79_14g01740	Chr14	2188880	2190016	DTZ79_14g01740	DYW	no transit peptide	possibly mitochondrial	mitochondrial transit peptide	287
DTZ79_14g02030	Chr14	2575348	2577453	DTZ79_14g02030	E+	no transit peptide	possibly mitochondrial	mitochondrial transit peptide	701
DTZ79_14g02420	Chr14	2920161	2929582	DTZ79_14g02420	P	mitochondrial transit peptide	mitochondrial	mitochondrial transit peptide	599
DTZ79_14g04460	Chr14	5102410	5104848	DTZ79_14g04460	E+	no transit peptide	none	no transit peptide	812
DTZ79_14g08770	Chr14	12964095	12980080	DTZ79_14g08770	E+	no transit peptide	possibly mitochondrial	mitochondrial transit peptide	741
DTZ79_14g10340	Chr14	16632374	16633642	DTZ79_14g10340	DYW	no transit peptide	none	no transit peptide	422
DTZ79_14g11390	Chr14	18523307	18530761	DTZ79_14g11390	DYW	mitochondrial transit peptide	possibly mitochondrial	mitochondrial transit peptide	617
DTZ79_14g11720	Chr14	18815381	18829160	DTZ79_14g11720	P	chloroplast transit peptide	possibly plastid	chloroplast transit peptide	1042
DTZ79_15g00800	Chr15	835757	837628	DTZ79_15g00800	P	chloroplast transit peptide	plastid	chloroplast transit peptide	623
DTZ79_15g00960	Chr15	1051201	1060340	DTZ79_15g00960	E	no transit peptide	ER	no transit peptide	994
DTZ79_15g01560	Chr15	2016318	2018363	DTZ79_15g01560	P	no transit peptide	none	no transit peptide	681
DTZ79_15g03620	Chr15	4754500	4757130	DTZ79_15g03620	P	no transit peptide	none	no transit peptide	876
DTZ79_15g04080	Chr15	5224532	5226680	DTZ79_15g04080	E	no transit peptide	possibly plastid	chloroplast transit peptide	651
DTZ79_15g06490	Chr15	8237794	8240452	DTZ79_15g06490	P	SP	possibly ER	SP	352
DTZ79_15g06820	Chr15	8689016	8702114	DTZ79_15g06820	P	no transit peptide	none	no transit peptide	876
DTZ79_15g06870	Chr15	8738673	8740668	DTZ79_15g06870	E+	no transit peptide	none	no transit peptide	629
DTZ79_15g07090	Chr15	8955465	8957090	DTZ79_15g07090	P	no transit peptide	none	no transit peptide	541
DTZ79_15g07270	Chr15	9187522	9189623	DTZ79_15g07270	P	no transit peptide	none	no transit peptide	554
DTZ79_15g08400	Chr15	11660134	11673318	DTZ79_15g08400	P	no transit peptide	none	no transit peptide	241
DTZ79_15g09110	Chr15	12880872	12884290	DTZ79_15g09110	P	no transit peptide	none	no transit peptide	390
DTZ79_15g10330	Chr15	14713853	14719337	DTZ79_15g10330	P	no transit peptide	possibly mitochondrial	mitochondrial transit peptide	917
DTZ79_15g10410	Chr15	14771661	14777101	DTZ79_15g10410	P	mitochondrial transit peptide	none	mitochondrial transit peptide	875
DTZ79_15g10800	Chr15	15280964	15283264	DTZ79_15g10800	E+	SP	ER	SP	444
DTZ79_15g11400	Chr15	16008801	16014170	DTZ79_15g11400	P	mitochondrial transit peptide	mitochondrial	mitochondrial transit peptide	624
DTZ79_15g11850	Chr15	16550938	16554505	DTZ79_15g11850	P	no transit peptide	possibly mitochondrial	mitochondrial transit peptide	574
DTZ79_15g11900	Chr15	16591464	16594671	DTZ79_15g11900	DYW	no transit peptide	possibly plastid	chloroplast transit peptide	507
DTZ79_15g12050	Chr15	16757802	16761901	DTZ79_15g12050	E	no transit peptide	none	no transit peptide	460
DTZ79_15g12120	Chr15	16810673	16815015	DTZ79_15g12120	P	mitochondrial transit peptide	mitochondrial	mitochondrial transit peptide	464
DTZ79_15g12130	Chr15	16819805	16833941	DTZ79_15g12130	P	no transit peptide	none	no transit peptide	730
DTZ79_15g12920	Chr15	17869482	17870618	DTZ79_15g12920	P	no transit peptide	possibly mitochondrial	mitochondrial transit peptide	326
DTZ79_15g12960	Chr15	17880410	17884549	DTZ79_15g12960	P	no transit peptide	none	no transit peptide	453
DTZ79_15g13280	Chr15	18123702	18126068	DTZ79_15g13280	P	no transit peptide	possibly mitochondrial	mitochondrial transit peptide	623
DTZ79_15g14080	Chr15	19049746	19054844	DTZ79_15g14080	DYW	no transit peptide	none	no transit peptide	721
DTZ79_15g14210	Chr15	19180113	19182500	DTZ79_15g14210	P	mitochondrial transit peptide	mitochondrial	mitochondrial transit peptide	528
DTZ79_15g15310	Chr15	21011331	21020305	DTZ79_15g15310	P	no transit peptide	none	no transit peptide	169
DTZ79_16g00250	Chr16	306145	307336	DTZ79_16g00250	P	no transit peptide	none	no transit peptide	254
DTZ79_16g01520	Chr16	1604539	1607516	DTZ79_16g01520	E	mitochondrial transit peptide	mitochondrial	mitochondrial transit peptide	689
DTZ79_16g03190	Chr16	3098543	3100426	DTZ79_16g03190	P	mitochondrial transit peptide	mitochondrial	mitochondrial transit peptide	627
DTZ79_16g03500	Chr16	3396885	3399860	DTZ79_16g03500	E+	SP	ER	SP	425
DTZ79_16g03640	Chr16	3553010	3554433	DTZ79_16g03640	P	mitochondrial transit peptide	plastid	mitochondrial transit peptide	445
DTZ79_16g04240	Chr16	4097539	4098761	DTZ79_16g04240	E	no transit peptide	none	no transit peptide	309
DTZ79_16g04620	Chr16	4495535	4500100	DTZ79_16g04620	P	SP	ER	SP	964
DTZ79_16g06110	Chr16	5998257	6000353	DTZ79_16g06110	E	no transit peptide	none	no transit peptide	698
DTZ79_16g07270	Chr16	7497488	7502829	DTZ79_16g07270	P	no transit peptide	none	no transit peptide	533
DTZ79_16g07340	Chr16	7574073	7575077	DTZ79_16g07340	P	mitochondrial transit peptide	possibly mitochondrial	mitochondrial transit peptide	302
DTZ79_16g07690	Chr16	8007935	8010535	DTZ79_16g07690	P	no transit peptide	none	no transit peptide	866
DTZ79_16g08070	Chr16	8577752	8579895	DTZ79_16g08070	DYW	no transit peptide	none	no transit peptide	701
DTZ79_16g08100	Chr16	8600143	8602359	DTZ79_16g08100	P	no transit peptide	none	no transit peptide	738
DTZ79_16g10980	Chr16	15406962	15410874	DTZ79_16g10980	E	no transit peptide	none	no transit peptide	804
DTZ79_16g11370	Chr16	17544860	17551602	DTZ79_16g11370	P	no transit peptide	none	no transit peptide	538
DTZ79_16g13300	Chr16	28524252	28525649	DTZ79_16g13300	P	no transit peptide	none	no transit peptide	333
DTZ79_17g00300	Chr17	481965	483296	DTZ79_17g00300	E+	no transit peptide	none	no transit peptide	339
DTZ79_17g00360	Chr17	561028	563114	DTZ79_17g00360	DYW	no transit peptide	none	no transit peptide	440
DTZ79_17g01170	Chr17	1570103	1573481	DTZ79_17g01170	DYW	mitochondrial transit peptide	possibly mitochondrial	mitochondrial transit peptide	321
DTZ79_17g01540	Chr17	2037473	2039801	DTZ79_17g01540	E+	no transit peptide	none	no transit peptide	751
DTZ79_17g03490	Chr17	4800939	4802484	DTZ79_17g03490	E	SP	ER	SP	482
DTZ79_17g05240	Chr17	8763125	8767166	DTZ79_17g05240	DYW	no transit peptide	possibly mitochondrial	mitochondrial transit peptide	815
DTZ79_17g05390	Chr17	9098677	9101436	DTZ79_17g05390	P	chloroplast transit peptide	plastid	chloroplast transit peptide	919
DTZ79_17g05970	Chr17	11116596	11140737	DTZ79_17g05970	P	no transit peptide	none	no transit peptide	216
DTZ79_17g09690	Chr17	17587161	17590063	DTZ79_17g09690	P	no transit peptide	none	no transit peptide	501
DTZ79_17g11070	Chr17	19478107	19482813	DTZ79_17g11070	P	no transit peptide	none	no transit peptide	394
DTZ79_18g00940	Chr18	1212148	1214936	DTZ79_18g00940	E+	no transit peptide	plastid	chloroplast transit peptide	895
DTZ79_18g00970	Chr18	1263026	1270247	DTZ79_18g00970	E+	no transit peptide	none	no transit peptide	963
DTZ79_18g01510	Chr18	2126473	2128758	DTZ79_18g01510	P	no transit peptide	none	no transit peptide	761
DTZ79_18g01910	Chr18	2722225	2723664	DTZ79_18g01910	P	no transit peptide	possibly plastid	chloroplast transit peptide	441
DTZ79_18g01930	Chr18	2738296	2740872	DTZ79_18g01930	E	no transit peptide	possibly mitochondrial	mitochondrial transit peptide	706
DTZ79_18g03430	Chr18	5092276	5094411	DTZ79_18g03430	E+	no transit peptide	none	no transit peptide	711
DTZ79_18g04160	Chr18	6177237	6178913	DTZ79_18g04160	E+	mitochondrial transit peptide	possibly mitochondrial	mitochondrial transit peptide	476
DTZ79_18g05750	Chr18	12968270	12971925	DTZ79_18g05750	P	chloroplast transit peptide	none	chloroplast transit peptide	935
DTZ79_18g06030	Chr18	13432573	13437403	DTZ79_18g06030	E+	no transit peptide	none	no transit peptide	538
DTZ79_18g07000	Chr18	15073130	15078600	DTZ79_18g07000	E+	mitochondrial transit peptide	mitochondrial	mitochondrial transit peptide	904
DTZ79_18g07010	Chr18	15074170	15080706	DTZ79_18g07010	E+	no transit peptide	none	no transit peptide	744
DTZ79_18g07920	Chr18	16198584	16203551	DTZ79_18g07920	P	no transit peptide	none	no transit peptide	425
DTZ79_18g09270	Chr18	17998247	18000807	DTZ79_18g09270	P	no transit peptide	possibly ER	no transit peptide	716
DTZ79_18g11490	Chr18	21285638	21289468	DTZ79_18g11490	E	no transit peptide	none	no transit peptide	738
DTZ79_18g12500	Chr18	22698404	22704522	DTZ79_18g12500	P	chloroplast transit peptide	none	chloroplast transit peptide	804
DTZ79_18g13870	Chr18	24410994	24415226	DTZ79_18g13870	P	no transit peptide	none	no transit peptide	646
DTZ79_18g14000	Chr18	24587269	24590775	DTZ79_18g14000	P	mitochondrial transit peptide	none	mitochondrial transit peptide	519
DTZ79_19g00310	Chr19	2319836	2322388	DTZ79_19g00310	E+	mitochondrial transit peptide	none	mitochondrial transit peptide	850
DTZ79_19g00430	Chr19	3036446	3039867	DTZ79_19g00430	E+	no transit peptide	none	no transit peptide	839
DTZ79_19g00620	Chr19	3789464	3790891	DTZ79_19g00620	P	no transit peptide	none	no transit peptide	475
DTZ79_19g00680	Chr19	3932029	3935910	DTZ79_19g00680	P	no transit peptide	possibly plastid	chloroplast transit peptide	342
DTZ79_19g01110	Chr19	6093793	6099254	DTZ79_19g01110	DYW	no transit peptide	none	no transit peptide	945
DTZ79_19g01130	Chr19	6385125	6387825	DTZ79_19g01130	E+	no transit peptide	none	no transit peptide	426
DTZ79_19g02110	Chr19	8694410	8695491	DTZ79_19g02110	P	no transit peptide	plastid	chloroplast transit peptide	349
DTZ79_19g02120	Chr19	8695509	8704940	DTZ79_19g02120	P	no transit peptide	no terminal Met	no transit peptide	539
DTZ79_19g03720	Chr19	11524264	11531258	DTZ79_19g03720	P	no transit peptide	none	no transit peptide	595
DTZ79_19g05630	Chr19	14538632	14541783	DTZ79_19g05630	P	no transit peptide	none	no transit peptide	1037
DTZ79_19g06130	Chr19	15130185	15132391	DTZ79_19g06130	P	no transit peptide	none	no transit peptide	612
DTZ79_19g07280	Chr19	16510387	16516853	DTZ79_19g07280	P	no transit peptide	none	no transit peptide	446
DTZ79_19g08760	Chr19	18133259	18136531	DTZ79_19g08760	P	chloroplast transit peptide	none	chloroplast transit peptide	352
DTZ79_19g09770	Chr19	19284598	19285801	DTZ79_19g09770	E+	no transit peptide	possibly mitochondrial	mitochondrial transit peptide	392
DTZ79_19g10180	Chr19	19713730	19716200	DTZ79_19g10180	DYW	no transit peptide	possibly mitochondrial	mitochondrial transit peptide	688
DTZ79_19g10970	Chr19	20564734	20565722	DTZ79_19g10970	DYW	no transit peptide	none	no transit peptide	299
DTZ79_19g11090	Chr19	20712248	20717910	DTZ79_19g11090	P	no transit peptide	none	no transit peptide	594
DTZ79_19g11570	Chr19	21239185	21240647	DTZ79_19g11570	P	no transit peptide	none	no transit peptide	475
DTZ79_19g11600	Chr19	21257968	21259665	DTZ79_19g11600	E	no transit peptide	none	no transit peptide	565
DTZ79_19g12090	Chr19	21745793	21748422	DTZ79_19g12090	P	no transit peptide	none	no transit peptide	840
DTZ79_19g12710	Chr19	22431254	22433351	DTZ79_19g12710	P	no transit peptide	none	no transit peptide	680
DTZ79_19g14530	Chr19	24195573	24200273	DTZ79_19g14530	P	mitochondrial transit peptide	mitochondrial	mitochondrial transit peptide	694
DTZ79_20g00100	Chr20	125724	131129	DTZ79_20g00100	P	no transit peptide	possibly ER	no transit peptide	813
DTZ79_20g00380	Chr20	415422	421730	DTZ79_20g00380	P	no transit peptide	ER	no transit peptide	770
DTZ79_20g00460	Chr20	490416	493766	DTZ79_20g00460	E+	no transit peptide	none	no transit peptide	307
DTZ79_20g00960	Chr20	1260482	1261695	DTZ79_20g00960	E	no transit peptide	none	no transit peptide	366
DTZ79_20g01010	Chr20	1352549	1353593	DTZ79_20g01010	E	no transit peptide	none	no transit peptide	232
DTZ79_20g01130	Chr20	1467695	1468729	DTZ79_20g01130	E	mitochondrial transit peptide	mitochondrial	mitochondrial transit peptide	311
DTZ79_20g01230	Chr20	1615873	1617423	DTZ79_20g01230	P	no transit peptide	possibly mitochondrial	mitochondrial transit peptide	516
DTZ79_20g01450	Chr20	1867351	1869230	DTZ79_20g01450	P	mitochondrial transit peptide	possibly mitochondrial	mitochondrial transit peptide	586
DTZ79_20g01540	Chr20	1934671	1936512	DTZ79_20g01540	E	no transit peptide	none	no transit peptide	613
DTZ79_20g01980	Chr20	2499765	2503984	DTZ79_20g01980	P	no transit peptide	mitochondrial	mitochondrial transit peptide	443
DTZ79_20g02050	Chr20	2561179	2563347	DTZ79_20g02050	P	no transit peptide	possibly mitochondrial	no transit peptide	722
DTZ79_20g03280	Chr20	4142094	4144589	DTZ79_20g03280	P	chloroplast transit peptide	plastid	chloroplast transit peptide	831
DTZ79_20g03820	Chr20	4837530	4838771	DTZ79_20g03820	P	chloroplast transit peptide	possibly plastid	chloroplast transit peptide	299
DTZ79_20g03920	Chr20	4988208	4991281	DTZ79_20g03920	P	no transit peptide	none	no transit peptide	994
DTZ79_20g04040	Chr20	5215168	5220458	DTZ79_20g04040	P	thylakoid luminal transit peptide	plastid	thylakoid luminal transit peptide	785
DTZ79_20g04190	Chr20	5384024	5386561	DTZ79_20g04190	P	no transit peptide	none	no transit peptide	795
DTZ79_20g04560	Chr20	5966282	5970288	DTZ79_20g04560	E	chloroplast transit peptide	none	chloroplast transit peptide	703
DTZ79_20g05360	Chr20	7287010	7289499	DTZ79_20g05360	E	mitochondrial transit peptide	possibly mitochondrial	mitochondrial transit peptide	829
DTZ79_20g05470	Chr20	7402671	7406077	DTZ79_20g05470	DYW	no transit peptide	ER	no transit peptide	686
DTZ79_20g05480	Chr20	7402793	7405781	DTZ79_20g05480	DYW	no transit peptide	possibly plastid	chloroplast transit peptide	328
DTZ79_20g05820	Chr20	7844601	7847305	DTZ79_20g05820	E+	mitochondrial transit peptide	mitochondrial	mitochondrial transit peptide	733
DTZ79_20g06030	Chr20	8088758	8091978	DTZ79_20g06030	E+	mitochondrial transit peptide	mitochondrial	mitochondrial transit peptide	519
DTZ79_20g07200	Chr20	9545450	9547640	DTZ79_20g07200	P	no transit peptide	possibly ER	no transit peptide	510
DTZ79_20g07260	Chr20	9597591	9598723	DTZ79_20g07260	P	no transit peptide	none	no transit peptide	340
DTZ79_20g07550	Chr20	10279640	10281025	DTZ79_20g07550	E	no transit peptide	possibly mitochondrial	mitochondrial transit peptide	271
DTZ79_20g07870	Chr20	11279843	11284162	DTZ79_20g07870	E	no transit peptide	none	no transit peptide	730
DTZ79_20g08290	Chr20	12383634	12389081	DTZ79_20g08290	E+	no transit peptide	possibly mitochondrial	mitochondrial transit peptide	1014
DTZ79_20g08490	Chr20	12837987	12841384	DTZ79_20g08490	E+	mitochondrial transit peptide	mitochondrial	mitochondrial transit peptide	937
DTZ79_20g08540	Chr20	12886172	12891083	DTZ79_20g08540	P	mitochondrial transit peptide	none	mitochondrial transit peptide	1123
DTZ79_20g08770	Chr20	13296463	13304206	DTZ79_20g08770	P	mitochondrial transit peptide	mitochondrial	mitochondrial transit peptide	547
DTZ79_20g09220	Chr20	14168058	14168733	DTZ79_20g09220	E	no transit peptide	none	no transit peptide	111
DTZ79_20g09630	Chr20	15081538	15085680	DTZ79_20g09630	DYW	no transit peptide	none	no transit peptide	503
DTZ79_20g09780	Chr20	15360428	15365773	DTZ79_20g09780	P	no transit peptide	none	no transit peptide	621
DTZ79_20g10740	Chr20	16648603	16655961	DTZ79_20g10740	P	mitochondrial transit peptide	none	mitochondrial transit peptide	837
DTZ79_20g10920	Chr20	16966565	16971987	DTZ79_20g10920	E	no transit peptide	none	no transit peptide	656
DTZ79_20g11200	Chr20	17604819	17611074	DTZ79_20g11200	DYW	mitochondrial transit peptide	plastid	mitochondrial transit peptide	640
DTZ79_20g11330	Chr20	17794823	17796823	DTZ79_20g11330	E	no transit peptide	none	no transit peptide	666
DTZ79_20g11400	Chr20	17966380	17968081	DTZ79_20g11400	DYW	mitochondrial transit peptide	mitochondrial	mitochondrial transit peptide	358
DTZ79_20g13810	Chr20	20815052	20819295	DTZ79_20g13810	E	no transit peptide	none	no transit peptide	765
DTZ79_20g15040	Chr20	22797176	22803651	DTZ79_20g15040	P	no transit peptide	none	no transit peptide	720
DTZ79_20g15320	Chr20	23184075	23184959	DTZ79_20g15320	E	no transit peptide	none	no transit peptide	294
DTZ79_21g00790	Chr21	799539	802546	DTZ79_21g00790	P	no transit peptide	plastid	chloroplast transit peptide	322
DTZ79_21g01060	Chr21	1035920	1039670	DTZ79_21g01060	DYW	mitochondrial transit peptide	plastid	chloroplast transit peptide	337
DTZ79_21g01180	Chr21	1173131	1175638	DTZ79_21g01180	DYW	no transit peptide	plastid	chloroplast transit peptide	766
DTZ79_21g01240	Chr21	1250410	1254547	DTZ79_21g01240	P	no transit peptide	no terminal Met	no transit peptide	569
DTZ79_21g01960	Chr21	2049238	2050936	DTZ79_21g01960	E	no transit peptide	none	no transit peptide	418
DTZ79_21g02010	Chr21	2107117	2109375	DTZ79_21g02010	E	no transit peptide	none	no transit peptide	752
DTZ79_21g02650	Chr21	2770315	2778909	DTZ79_21g02650	P	mitochondrial transit peptide	mitochondrial	mitochondrial transit peptide	990
DTZ79_21g03330	Chr21	3421543	3424083	DTZ79_21g03330	DYW	no transit peptide	none	no transit peptide	298
DTZ79_21g03390	Chr21	3542801	3546851	DTZ79_21g03390	DYW	no transit peptide	none	no transit peptide	624
DTZ79_21g05380	Chr21	5787960	5790706	DTZ79_21g05380	DYW	no transit peptide	none	no transit peptide	678
DTZ79_21g05400	Chr21	5802411	5803643	DTZ79_21g05400	P	no transit peptide	none	no transit peptide	174
DTZ79_21g05710	Chr21	6151497	6153075	DTZ79_21g05710	P	no transit peptide	possibly mitochondrial	mitochondrial transit peptide	359
DTZ79_21g05840	Chr21	6311554	6316012	DTZ79_21g05840	P	no transit peptide	none	no transit peptide	539
DTZ79_21g07760	Chr21	9350709	9367944	DTZ79_21g07760	DYW	no transit peptide	none	no transit peptide	1738
DTZ79_21g07770	Chr21	9353759	9372258	DTZ79_21g07770	DYW	no transit peptide	none	no transit peptide	1185
DTZ79_21g07850	Chr21	9513398	9516828	DTZ79_21g07850	E	no transit peptide	none	no transit peptide	669
DTZ79_21g08040	Chr21	9764149	9771302	DTZ79_21g08040	E+	no transit peptide	none	no transit peptide	681
DTZ79_21g08250	Chr21	10218216	10221144	DTZ79_21g08250	P	SP	none	SP	501
DTZ79_21g09030	Chr21	12828125	12829098	DTZ79_21g09030	DYW	no transit peptide	none	no transit peptide	291
DTZ79_21g09780	Chr21	14435704	14438482	DTZ79_21g09780	DYW	no transit peptide	none	no transit peptide	824
DTZ79_21g10690	Chr21	15924811	15927869	DTZ79_21g10690	E	no transit peptide	possibly mitochondrial	mitochondrial transit peptide	701
DTZ79_21g11990	Chr21	17801916	17805076	DTZ79_21g11990	P	no transit peptide	none	no transit peptide	509
DTZ79_21g12000	Chr21	17806272	17807599	DTZ79_21g12000	P	no transit peptide	none	no transit peptide	421
DTZ79_22g00640	Chr22	1043001	1044423	DTZ79_22g00640	P	no transit peptide	plastid	chloroplast transit peptide	465
DTZ79_22g01230	Chr22	2233708	2235942	DTZ79_22g01230	P	no transit peptide	none	no transit peptide	258
DTZ79_22g01710	Chr22	3333578	3335361	DTZ79_22g01710	E+	no transit peptide	possibly mitochondrial	mitochondrial transit peptide	514
DTZ79_22g02310	Chr22	4464192	4470236	DTZ79_22g02310	DYW	no transit peptide	none	no transit peptide	1136
DTZ79_22g02750	Chr22	5543171	5563990	DTZ79_22g02750	P	no transit peptide	none	no transit peptide	965
DTZ79_22g03570	Chr22	9414662	9420198	DTZ79_22g03570	P	no transit peptide	none	no transit peptide	763
DTZ79_22g03740	Chr22	9924798	9926567	DTZ79_22g03740	P	no transit peptide	plastid	chloroplast transit peptide	589
DTZ79_22g03750	Chr22	9928476	9933395	DTZ79_22g03750	P	no transit peptide	none	no transit peptide	219
DTZ79_22g06010	Chr22	14184052	14185630	DTZ79_22g06010	P	no transit peptide	none	no transit peptide	373
DTZ79_22g06130	Chr22	14337264	14342542	DTZ79_22g06130	DYW	no transit peptide	none	no transit peptide	666
DTZ79_22g09030	Chr22	18191565	18193140	DTZ79_22g09030	E	no transit peptide	ER	no transit peptide	417
DTZ79_22g10380	Chr22	19756821	19759366	DTZ79_22g10380	E	no transit peptide	possibly mitochondrial	mitochondrial transit peptide	512
DTZ79_22g10680	Chr22	20121827	20123944	DTZ79_22g10680	E+	no transit peptide	possibly mitochondrial	mitochondrial transit peptide	705
DTZ79_22g11400	Chr22	20830162	20831188	DTZ79_22g11400	P	mitochondrial transit peptide	possibly mitochondrial	mitochondrial transit peptide	337
DTZ79_22g11410	Chr22	20831305	20832258	DTZ79_22g11410	P	no transit peptide	possibly mitochondrial	mitochondrial transit peptide	219
DTZ79_22g12930	Chr22	22609517	22611797	DTZ79_22g12930	P	no transit peptide	none	no transit peptide	694
DTZ79_23g01420	Chr23	1369506	1374717	DTZ79_23g01420	P	no transit peptide	none	no transit peptide	872
DTZ79_23g01530	Chr23	1446574	1450488	DTZ79_23g01530	P	no transit peptide	none	no transit peptide	534
DTZ79_23g03120	Chr23	3110704	3117087	DTZ79_23g03120	E+	mitochondrial transit peptide	mitochondrial	mitochondrial transit peptide	1065
DTZ79_23g03450	Chr23	3453751	3454888	DTZ79_23g03450	P	no transit peptide	none	no transit peptide	370
DTZ79_23g04180	Chr23	4193580	4195937	DTZ79_23g04180	E	no transit peptide	none	no transit peptide	272
DTZ79_23g04850	Chr23	4842141	4843931	DTZ79_23g04850	E	mitochondrial transit peptide	mitochondrial	mitochondrial transit peptide	596
DTZ79_23g05120	Chr23	5153856	5157276	DTZ79_23g05120	P	no transit peptide	possibly mitochondrial	mitochondrial transit peptide	533
DTZ79_23g05410	Chr23	5481127	5484839	DTZ79_23g05410	P	no transit peptide	none	no transit peptide	488
DTZ79_23g07440	Chr23	9934009	9936760	DTZ79_23g07440	E	no transit peptide	none	no transit peptide	599
DTZ79_23g07560	Chr23	10242042	10243780	DTZ79_23g07560	P	no transit peptide	none	no transit peptide	384
DTZ79_23g07630	Chr23	10303683	10309670	DTZ79_23g07630	E+	mitochondrial transit peptide	none	mitochondrial transit peptide	712
DTZ79_23g07750	Chr23	10516902	10520805	DTZ79_23g07750	P	mitochondrial transit peptide	mitochondrial	mitochondrial transit peptide	455
DTZ79_23g09790	Chr23	13121397	13123099	DTZ79_23g09790	P	mitochondrial transit peptide	possibly mitochondrial	mitochondrial transit peptide	470
DTZ79_23g10170	Chr23	13588118	13588778	DTZ79_23g10170	P	no transit peptide	none	no transit peptide	215
DTZ79_23g10180	Chr23	13588862	13589986	DTZ79_23g10180	P	no transit peptide	none	no transit peptide	339
DTZ79_23g12050	Chr23	15833893	15840569	DTZ79_23g12050	P	chloroplast transit peptide	plastid	chloroplast transit peptide	551
DTZ79_23g12470	Chr23	16290657	16299545	DTZ79_23g12470	P	no transit peptide	none	no transit peptide	673
DTZ79_23g12980	Chr23	16865009	16865929	DTZ79_23g12980	DYW	no transit peptide	none	no transit peptide	277
DTZ79_23g15820	Chr23	19774160	19778186	DTZ79_23g15820	DYW	no transit peptide	none	no transit peptide	644
DTZ79_23g19270	Chr23	23555589	23556665	DTZ79_23g19270	P	no transit peptide	none	no transit peptide	273
DTZ79_24g00580	Chr24	752484	755073	DTZ79_24g00580	P	no transit peptide	none	no transit peptide	695
DTZ79_24g01100	Chr24	1401368	1403511	DTZ79_24g01100	P	mitochondrial transit peptide	possibly mitochondrial	mitochondrial transit peptide	447
DTZ79_24g01680	Chr24	2398988	2403204	DTZ79_24g01680	P	no transit peptide	possibly plastid	chloroplast transit peptide	890
DTZ79_24g01960	Chr24	2713566	2717110	DTZ79_24g01960	DYW	mitochondrial transit peptide	possibly mitochondrial	mitochondrial transit peptide	676
DTZ79_24g03330	Chr24	4539772	4541460	DTZ79_24g03330	P	mitochondrial transit peptide	possibly mitochondrial	mitochondrial transit peptide	562
DTZ79_24g03770	Chr24	5307203	5310410	DTZ79_24g03770	P	no transit peptide	none	no transit peptide	354
DTZ79_24g03830	Chr24	5357676	5358970	DTZ79_24g03830	E	no transit peptide	none	no transit peptide	401
DTZ79_24g03970	Chr24	5536855	5543671	DTZ79_24g03970	P	mitochondrial transit peptide	mitochondrial	mitochondrial transit peptide	649
DTZ79_24g03990	Chr24	5556715	5558507	DTZ79_24g03990	P	no transit peptide	none	no transit peptide	553
DTZ79_24g04680	Chr24	6762981	6765197	DTZ79_24g04680	P	no transit peptide	none	no transit peptide	738
DTZ79_24g05010	Chr24	7319165	7332647	DTZ79_24g05010	P	no transit peptide	none	no transit peptide	588
DTZ79_24g05290	Chr24	7808450	7838615	DTZ79_24g05290	P	no transit peptide	none	no transit peptide	885
DTZ79_24g05640	Chr24	8355937	8358762	DTZ79_24g05640	P	no transit peptide	none	no transit peptide	941
DTZ79_24g06360	Chr24	10254768	10256408	DTZ79_24g06360	P	no transit peptide	none	no transit peptide	336
DTZ79_24g07300	Chr24	12351488	12362698	DTZ79_24g07300	P	no transit peptide	none	no transit peptide	305
DTZ79_24g07310	Chr24	12362880	12363990	DTZ79_24g07310	P	no transit peptide	plastid	chloroplast transit peptide	356
DTZ79_24g09310	Chr24	15043820	15046327	DTZ79_24g09310	E+	no transit peptide	none	no transit peptide	656
DTZ79_24g10310	Chr24	16199500	16209544	DTZ79_24g10310	E	no transit peptide	possibly mitochondrial	mitochondrial transit peptide	739
DTZ79_24g12120	Chr24	18577430	18583855	DTZ79_24g12120	P	no transit peptide	possibly ER	no transit peptide	657
DTZ79_24g13320	Chr24	20477891	20479682	DTZ79_24g13320	P	no transit peptide	none	no transit peptide	595
DTZ79_25g00320	Chr25	1137039	1143101	DTZ79_25g00320	P	no transit peptide	possibly mitochondrial	mitochondrial transit peptide	872
DTZ79_25g00790	Chr25	2776958	2791361	DTZ79_25g00790	DYW	mitochondrial transit peptide	mitochondrial	mitochondrial transit peptide	694
DTZ79_25g00960	Chr25	3752370	3755576	DTZ79_25g00960	E	no transit peptide	plastid	chloroplast transit peptide	478
DTZ79_25g02320	Chr25	9161591	9169716	DTZ79_25g02320	P	no transit peptide	none	no transit peptide	773
DTZ79_25g03090	Chr25	10434350	10437565	DTZ79_25g03090	E	no transit peptide	plastid	chloroplast transit peptide	596
DTZ79_25g04070	Chr25	12358517	12364507	DTZ79_25g04070	P	no transit peptide	none	no transit peptide	621
DTZ79_25g04880	Chr25	13746952	13760966	DTZ79_25g04880	P	no transit peptide	possibly plastid	chloroplast transit peptide	994
DTZ79_25g05080	Chr25	14046476	14049357	DTZ79_25g05080	E+	mitochondrial transit peptide	none	mitochondrial transit peptide	820
DTZ79_25g08240	Chr25	17820194	17822364	DTZ79_25g08240	P	no transit peptide	mitochondrial	mitochondrial transit peptide	464
DTZ79_25g08960	Chr25	18775414	18776228	DTZ79_25g08960	P	mitochondrial transit peptide	mitochondrial	mitochondrial transit peptide	262
DTZ79_25g09770	Chr25	19807206	19808840	DTZ79_25g09770	E	no transit peptide	none	no transit peptide	544
DTZ79_25g11470	Chr25	22381427	22382958	DTZ79_25g11470	P	no transit peptide	plastid	chloroplast transit peptide	500
DTZ79_26g00530	Chr26	3059681	3068100	DTZ79_26g00530	E+	no transit peptide	none	no transit peptide	720
DTZ79_26g00840	Chr26	4251725	4257841	DTZ79_26g00840	E	mitochondrial transit peptide	mitochondrial	mitochondrial transit peptide	1169
DTZ79_26g02160	Chr26	6834102	6835553	DTZ79_26g02160	E	no transit peptide	none	no transit peptide	483
DTZ79_26g03370	Chr26	8723651	8726173	DTZ79_26g03370	P	no transit peptide	none	no transit peptide	802
DTZ79_26g04420	Chr26	9864673	9867870	DTZ79_26g04420	E	mitochondrial transit peptide	mitochondrial	mitochondrial transit peptide	443
DTZ79_26g04510	Chr26	9939768	9945246	DTZ79_26g04510	DYW	SP	ER	SP	234
DTZ79_26g05430	Chr26	11298896	11304592	DTZ79_26g05430	P	no transit peptide	none	no transit peptide	560
DTZ79_26g06410	Chr26	12573868	12579161	DTZ79_26g06410	DYW	no transit peptide	possibly mitochondrial	mitochondrial transit peptide	868
DTZ79_26g06560	Chr26	12767169	12792315	DTZ79_26g06560	P	no transit peptide	none	no transit peptide	789
DTZ79_26g07020	Chr26	13368177	13370168	DTZ79_26g07020	P	chloroplast transit peptide	plastid	chloroplast transit peptide	573
DTZ79_26g07030	Chr26	13368235	13370546	DTZ79_26g07030	P	no transit peptide	none	no transit peptide	339
DTZ79_26g07210	Chr26	13621303	13624271	DTZ79_26g07210	P	chloroplast transit peptide	possibly plastid	chloroplast transit peptide	369
DTZ79_26g07440	Chr26	13915042	13919758	DTZ79_26g07440	P	mitochondrial transit peptide	possibly mitochondrial	mitochondrial transit peptide	500
DTZ79_26g08930	Chr26	15743998	15748178	DTZ79_26g08930	DYW	no transit peptide	none	no transit peptide	333
DTZ79_26g08940	Chr26	15745897	15749659	DTZ79_26g08940	DYW	no transit peptide	mitochondrial	mitochondrial transit peptide	694
DTZ79_26g10570	Chr26	17957365	17960077	DTZ79_26g10570	P	no transit peptide	none	no transit peptide	822
DTZ79_26g12480	Chr26	20297719	20299327	DTZ79_26g12480	DYW	no transit peptide	none	no transit peptide	298
DTZ79_27g00090	Chr27	140134	144972	DTZ79_27g00090	DYW	no transit peptide	none	no transit peptide	1133
DTZ79_27g00100	Chr27	145686	148126	DTZ79_27g00100	E+	mitochondrial transit peptide	mitochondrial	mitochondrial transit peptide	339
DTZ79_27g00320	Chr27	377956	382232	DTZ79_27g00320	P	no transit peptide	none	no transit peptide	841
DTZ79_27g01110	Chr27	1103736	1105982	DTZ79_27g01110	P	chloroplast transit peptide	plastid	chloroplast transit peptide	748
DTZ79_27g01530	Chr27	1498133	1500319	DTZ79_27g01530	E+	no transit peptide	none	no transit peptide	694
DTZ79_27g02120	Chr27	2011136	2013149	DTZ79_27g02120	P	no transit peptide	none	no transit peptide	651
DTZ79_27g02730	Chr27	2587652	2591627	DTZ79_27g02730	P	no transit peptide	possibly plastid	chloroplast transit peptide	1154
DTZ79_27g02750	Chr27	2597299	2601722	DTZ79_27g02750	E	no transit peptide	none	no transit peptide	566
DTZ79_27g02800	Chr27	2666145	2670712	DTZ79_27g02800	P	no transit peptide	none	no transit peptide	626
DTZ79_27g02940	Chr27	2807754	2809050	DTZ79_27g02940	E	no transit peptide	none	no transit peptide	239
DTZ79_27g03070	Chr27	2911521	2915626	DTZ79_27g03070	P	mitochondrial transit peptide	mitochondrial	mitochondrial transit peptide	486
DTZ79_27g03110	Chr27	2946281	2948320	DTZ79_27g03110	E+	mitochondrial transit peptide	possibly mitochondrial	mitochondrial transit peptide	679
DTZ79_27g03670	Chr27	3698321	3701007	DTZ79_27g03670	E+	no transit peptide	none	no transit peptide	868
DTZ79_27g03770	Chr27	3779833	3781782	DTZ79_27g03770	P	mitochondrial transit peptide	mitochondrial	mitochondrial transit peptide	649
DTZ79_27g03860	Chr27	3899982	3901931	DTZ79_27g03860	P	mitochondrial transit peptide	possibly mitochondrial	mitochondrial transit peptide	649
DTZ79_27g04650	Chr27	4838357	4840166	DTZ79_27g04650	E+	no transit peptide	possibly mitochondrial	mitochondrial transit peptide	445
DTZ79_27g05080	Chr27	5399039	5404416	DTZ79_27g05080	DYW	no transit peptide	none	no transit peptide	795
DTZ79_27g05620	Chr27	5955319	5956524	DTZ79_27g05620	E	no transit peptide	none	no transit peptide	372
DTZ79_27g06100	Chr27	6553600	6557276	DTZ79_27g06100	DYW	no transit peptide	plastid	chloroplast transit peptide	672
DTZ79_27g06260	Chr27	6779513	6782091	DTZ79_27g06260	DYW	SP	ER	SP	765
DTZ79_27g11140	Chr27	19875594	19877604	DTZ79_27g11140	P	no transit peptide	mitochondrial	mitochondrial transit peptide	375
DTZ79_28g00650	Chr28	951509	957607	DTZ79_28g00650	P	no transit peptide	none	no transit peptide	735
DTZ79_28g00720	Chr28	1122324	1127869	DTZ79_28g00720	P	no transit peptide	none	no transit peptide	557
DTZ79_28g01950	Chr28	2667285	2669336	DTZ79_28g01950	E	no transit peptide	possibly plastid	chloroplast transit peptide	449
DTZ79_28g02230	Chr28	3097151	3103973	DTZ79_28g02230	P	no transit peptide	none	no transit peptide	498
DTZ79_28g03980	Chr28	6063072	6065257	DTZ79_28g03980	E	no transit peptide	none	no transit peptide	647
DTZ79_28g04010	Chr28	6157427	6161271	DTZ79_28g04010	E+	no transit peptide	none	no transit peptide	628
DTZ79_28g06830	Chr28	11151384	11155010	DTZ79_28g06830	E+	mitochondrial transit peptide	mitochondrial	mitochondrial transit peptide	351
DTZ79_28g06840	Chr28	11152637	11158448	DTZ79_28g06840	E+	no transit peptide	none	no transit peptide	678
DTZ79_28g09700	Chr28	14970596	14975066	DTZ79_28g09700	P	no transit peptide	none	no transit peptide	531
DTZ79_28g10890	Chr28	16460809	16464046	DTZ79_28g10890	P	no transit peptide	none	no transit peptide	907
DTZ79_28g11360	Chr28	17013484	17015190	DTZ79_28g11360	P	no transit peptide	possibly plastid	chloroplast transit peptide	532
DTZ79_28g11440	Chr28	17103255	17113206	DTZ79_28g11440	P	no transit peptide	none	no transit peptide	559
DTZ79_28g11450	Chr28	17113227	17114035	DTZ79_28g11450	P	no transit peptide	none	no transit peptide	237
DTZ79_28g11530	Chr28	17266739	17268643	DTZ79_28g11530	P	no transit peptide	none	no transit peptide	634
DTZ79_28g12140	Chr28	17997111	17999184	DTZ79_28g12140	E	mitochondrial transit peptide	possibly mitochondrial	mitochondrial transit peptide	550
DTZ79_29g00380	Chr29	795094	804377	DTZ79_29g00380	E+	no transit peptide	none	no transit peptide	860
DTZ79_29g03290	Chr29	4405519	4406280	DTZ79_29g03290	P	mitochondrial transit peptide	possibly mitochondrial	mitochondrial transit peptide	253
DTZ79_29g03300	Chr29	4406360	4406977	DTZ79_29g03300	P	no transit peptide	none	no transit peptide	205
DTZ79_29g04090	Chr29	5340424	5345492	DTZ79_29g04090	P	mitochondrial transit peptide	mitochondrial	mitochondrial transit peptide	590
DTZ79_29g04400	Chr29	5756139	5757938	DTZ79_29g04400	P	chloroplast transit peptide	plastid	chloroplast transit peptide	599
DTZ79_29g04530	Chr29	5926394	5937469	DTZ79_29g04530	E	mitochondrial transit peptide	ER	mitochondrial transit peptide	494
DTZ79_29g04630	Chr29	6009080	6010879	DTZ79_29g04630	P	no transit peptide	none	no transit peptide	599
DTZ79_29g04980	Chr29	6773098	6773643	DTZ79_29g04980	P	no transit peptide	none	no transit peptide	167
DTZ79_29g04990	Chr29	6799264	6800539	DTZ79_29g04990	P	no transit peptide	none	no transit peptide	296
DTZ79_29g06780	Chr29	9889094	9890191	DTZ79_29g06780	E	mitochondrial transit peptide	none	mitochondrial transit peptide	365
DTZ79_29g07090	Chr29	10327578	10329833	DTZ79_29g07090	P	no transit peptide	none	no transit peptide	751
DTZ79_29g07860	Chr29	12845357	12846555	DTZ79_29g07860	P	mitochondrial transit peptide	possibly mitochondrial	mitochondrial transit peptide	365
DTZ79_29g09560	Chr29	16752486	16754240	DTZ79_29g09560	E+	mitochondrial transit peptide	possibly mitochondrial	mitochondrial transit peptide	575
DTZ79_29g10680	Chr29	18284868	18287068	DTZ79_29g10680	DYW	no transit peptide	none	no transit peptide	409
DTZ79_29g12400	Chr29	20719384	20726021	DTZ79_29g12400	E+				920
DTZ79_29g13840	Chr29	23388773	23389921	DTZ79_29g13840	DYW				382

## Sheet: S5
Table S5. The syntelog pairs between kiwifruit and Arabidopsis and the Ka/Ks results.
Seq_1	Seq_2	Ka	Ks	Ka_Ks	EffectiveLen	AverageS-sites	AverageN-sites	cN	cS	pN	pS
AT1G11630	Actinidia26936	0.285335	3.1698	0.0900166	603	129.333	473.667	112.417	95.5833	0.237333	0.739046
AT1G61870	Actinidia26936	0.293815	NaN	NaN	606	129.167	476.833	115.917	105.083	0.243097	0.813548
AT1G15510	Actinidia01778	0.224094	1.82349	0.122893	2586	581.333	2004.67	388.333	397.667	0.193715	0.68406
AT1G17630	Actinidia21765	0.397653	1.65407	0.240409	2133	489.75	1643.25	507.167	326.833	0.308636	0.667347
AT1G18900	Actinidia04930	0.190049	NaN	NaN	1725	398.167	1326.83	222.75	307.25	0.167881	0.771662
AT1G52620	Actinidia01760	0.438594	1.44754	0.302992	2190	500.667	1689.33	561	321	0.332084	0.641145
AT1G74580	Actinidia04897	0.261353	1.93094	0.13535	2151	475.083	1675.92	369.833	329.167	0.220675	0.692861
AT1G74750	Actinidia04930	0.188069	5.14345	0.0365648	1725	396.417	1328.58	221	297	0.166343	0.749212
AT1G74850	Actinidia04949	0.203524	1.79806	0.113191	2511	578.75	1932.25	344.417	394.583	0.178246	0.681785
AT1G74900	Actinidia04954	0.205211	1.6604	0.123592	1320	303	1017	182.583	202.417	0.179531	0.668042
AT1G80550	Actinidia25436	0.250168	1.62745	0.153717	966	204.833	761.167	161.917	136.083	0.212722	0.664361
AT1G80880	Actinidia25477	0.382399	2.09675	0.182377	1554	339.75	1214.25	363.75	239.25	0.299568	0.704194
AT1G13040	Actinidia01363	0.294919	NaN	NaN	741	162.417	578.583	141.083	123.917	0.243843	0.762955
AT1G16480	Actinidia07385	0.293117	1.79445	0.163347	2427	554.083	1872.92	454.417	377.583	0.242625	0.681456
AT1G26900	Actinidia07837	0.393758	2.62564	0.149967	1668	384.833	1283.17	393.083	279.917	0.306338	0.727371
AT1G79490	Actinidia24662	0.154653	NaN	NaN	1791	404	1387	193.833	305.167	0.13975	0.755363
AT1G09410	Actinidia16878	0.62199	2.47275	0.251538	1965	431.75	1533.25	648.167	311.833	0.42274	0.722254
AT1G09410	Actinidia16866	0.65517	2.62917	0.249193	1803	407	1396	609.917	296.083	0.436903	0.727477
AT1G23460	Actinidia15058	0.225413	1.90593	0.118269	1356	310.333	1045.67	203.583	214.417	0.194692	0.690924
AT1G30290	Actinidia13442	0.261641	2.25207	0.116178	2250	500.167	1749.83	386.5	356.5	0.220878	0.712762
AT1G56570	Actinidia16879	0.287088	1.40912	0.203735	1737	394.75	1342.25	320.167	250.833	0.23853	0.635423
AT1G56690	Actinidia16878	0.623759	2.17168	0.287224	1989	433.75	1555.25	658.667	307.333	0.423512	0.708549
AT1G60770	Actinidia15078	0.204244	1.74529	0.117026	1467	336.75	1130.25	202.083	227.917	0.178795	0.676813
AT1G68930	Actinidia13412	0.253607	1.32518	0.191375	1959	433.917	1525.08	328.167	269.833	0.215179	0.621855
AT1G70500	Actinidia15058	0.251498	1.57918	0.159259	1350	309.083	1040.92	222.417	203.583	0.213674	0.658668
AT1G31840	Actinidia18161	0.436708	1.62013	0.269552	2028	459.167	1568.83	519.333	304.667	0.331032	0.663521
AT1G74400	Actinidia37616	0.653765	NaN	NaN	1263	282.25	980.75	427.917	217.083	0.436316	0.769117
AT1G13410	Actinidia14898	0.320573	1.84599	0.173659	1389	307.333	1081.67	282.167	210.833	0.260863	0.686009
AT1G02420	Actinidia25867	0.243995	NaN	NaN	1455	317.917	1137.08	236.833	242.167	0.208281	0.76173
AT1G07740	Actinidia20465	0.352503	1.40683	0.250565	1119	252.333	866.667	243.75	160.25	0.28125	0.635073
AT1G69350	Actinidia31949	0.349047	2.3219	0.150328	2112	479.583	1632.42	455.583	343.417	0.279085	0.716073
AT1G60770	Actinidia37413	0.199611	1.70197	0.117283	1332	306.833	1025.17	179.667	206.333	0.175256	0.672461
AT1G31920	Actinidia01332	0.30507	4.10041	0.0743997	1812	394.667	1417.33	355.25	294.75	0.250647	0.746833
AT1G79490	Actinidia12756	0.212252	1.52982	0.138743	1113	244.333	868.667	160.583	159.417	0.184862	0.652456
AT1G18485	Actinidia35058	0.309065	1.688	0.183095	2559	576.5	1982.5	502.167	386.833	0.2533	0.671003
AT1G18900	Actinidia34976	0.24801	NaN	NaN	2511	586.833	1924.17	406.333	452.667	0.211174	0.771372
AT1G74600	Actinidia34995	0.365336	1.61665	0.225983	2271	516.75	1754.25	507.333	342.667	0.289202	0.663119
AT1G74750	Actinidia34976	0.256384	2.25268	0.113813	2535	590.167	1944.83	422.333	420.667	0.217157	0.712793
AT1G02370	Actinidia17908	0.417699	NaN	NaN	1503	322.25	1180.75	378.167	248.833	0.320277	0.772175
AT1G01970	Actinidia12264	0.305516	1.8464	0.165466	1173	268.083	904.917	227.083	183.917	0.250944	0.686043
AT1G09460	Actinidia11685	0.426055	2.27502	0.187275	894	237.667	656.333	213.333	169.667	0.325038	0.713885
AT1G09900	Actinidia10267	0.257617	1.82353	0.141274	1578	356.083	1221.92	266.417	243.583	0.218032	0.684063
AT1G19520	Actinidia15339	0.327873	2.1929	0.149516	2157	473.083	1683.92	447.25	335.75	0.265601	0.709706
AT1G77360	Actinidia15216	NaN	NaN	NaN	1527	322.083	1203.42	NaN	NaN	NaN	NaN
AT1G09900	Actinidia19611	0.264294	1.8326	0.144218	1530	346.667	1183.33	263.583	237.417	0.222746	0.684856
AT1G16830	Actinidia38807	0.55289	2.32408	0.237896	1776	404	1372	536.667	289.333	0.391156	0.716172
AT1G20300	Actinidia29766	0.171268	NaN	NaN	1143	242.833	900.167	137.833	182.167	0.15312	0.750172
AT1G51965	Actinidia32109	0.156344	NaN	NaN	960	211.25	748.75	105.667	168.333	0.141124	0.796844
AT1G52640	Actinidia15786	0.314606	3.68526	0.0853688	1344	298.75	1045.25	268.583	222.417	0.256956	0.744491
AT1G71420	Actinidia03531	0.413872	NaN	NaN	2226	507.083	1718.92	546.75	384.25	0.318078	0.757765
AT1G71460	Actinidia03522	0.257238	1.89323	0.135872	1866	431.333	1434.67	312.417	297.583	0.217763	0.689915
AT1G19720	Actinidia22509	0.288838	1.91487	0.150839	849	178.083	670.917	160.833	123.167	0.239722	0.691624
AT1G76280	Actinidia17037	0.340908	1.75541	0.194204	2268	516.75	1751.25	479.75	350.25	0.273947	0.677794
AT1G03540	Actinidia09890	0.272782	1.69032	0.161379	1686	394.167	1291.83	295.417	264.583	0.22868	0.671247
AT1G03560	Actinidia09879	0.249617	2.09681	0.119046	1941	430.75	1510.25	320.667	303.333	0.212327	0.704198
AT1G08610	Actinidia34755	0.319409	2.11304	0.151161	1500	341.167	1158.83	301.417	240.583	0.260104	0.705178
AT1G10910	Actinidia26149	0.287619	1.42866	0.20132	447	98.1667	348.833	83.3333	62.6667	0.238892	0.63837
AT1G22610	Actinidia29423	0.213685	2.79566	0.0764344	2961	680.25	2280.75	424.083	497.917	0.18594	0.731961
AT1G43980	Actinidia29499	0.41395	1.5787	0.262209	1752	389.583	1362.42	433.417	256.583	0.318123	0.65861
AT1G66345	Actinidia28812	0.428147	1.6505	0.259405	1299	291.25	1007.75	328.75	194.25	0.326222	0.666953
AT1G07590	Actinidia23941	0.267167	NaN	NaN	1584	366.417	1217.58	273.667	281.333	0.224762	0.767796
AT1G18900	Actinidia19062	0.292288	NaN	NaN	2436	572.167	1863.83	451.167	431.833	0.242064	0.754733
AT1G53330	Actinidia18805	0.362581	1.65872	0.218591	1359	303.083	1055.92	303.583	202.417	0.287507	0.667858
AT1G74750	Actinidia19062	0.270798	2.68398	0.100894	2406	562.25	1843.75	419.083	409.917	0.227299	0.729065
AT2G33760	Actinidia01881	0.314827	1.83496	0.171572	1725	407.75	1317.25	338.667	279.333	0.257101	0.68506
AT2G37320	Actinidia13116	0.388905	4.05238	0.0959694	1461	333.167	1127.83	342.25	248.75	0.303458	0.746623
AT2G46050	Actinidia10043	0.385849	1.91431	0.20156	1122	255.333	866.667	261.417	176.583	0.301635	0.69158
AT2G17525	Actinidia17341	0.282841	2.0119	0.140584	1833	412.667	1420.33	334.667	288.333	0.235625	0.698708
AT2G02750	Actinidia31188	0.351133	1.3336	0.263297	1683	376.5	1306.5	366.333	234.667	0.280393	0.623285
AT2G02980	Actinidia37616	0.632038	NaN	NaN	1446	324.667	1121.33	478.917	244.083	0.427096	0.751797
AT2G27610	Actinidia07235	0.284101	2.6065	0.108997	2145	482.833	1662.17	393.083	350.917	0.236489	0.726786
AT2G03380	Actinidia31950	0.317702	1.42276	0.2233	1947	437.917	1509.08	390.833	279.167	0.258987	0.637488
AT2G37230	Actinidia19669	0.275658	1.84459	0.149441	1410	313.583	1096.42	252.917	215.083	0.230676	0.685889
AT2G18940	Actinidia01299	0.246916	2.72899	0.0904789	2376	548.417	1827.58	384.5	400.5	0.210387	0.730284
AT2G41720	Actinidia39218	0.242824	1.6652	0.145823	2466	556.167	1909.83	396.167	371.833	0.207435	0.668565
AT2G15980	Actinidia12984	0.381549	0.991035	0.385	1410	332.167	1077.83	322.333	182.667	0.299057	0.549925
AT2G37310	Actinidia05283	0.272238	1.46648	0.18564	1737	386.083	1350.92	308.417	248.583	0.228302	0.643859
AT2G40240	Actinidia00669	0.47095	1.10742	0.425266	879	216.583	662.417	231.667	125.333	0.34973	0.578684
AT2G40720	Actinidia29740	0.739542	2.54025	0.291129	2202	489.667	1712.33	805.167	354.833	0.470216	0.724643
AT2G45350	Actinidia12681	0.296153	1.56437	0.189311	1689	370.583	1318.42	322.583	243.417	0.244675	0.656847
AT2G48000	Actinidia24301	0.3748	2.05422	0.182454	1335	295.667	1039.33	306.583	207.417	0.294981	0.701522
AT2G21090	Actinidia20495	0.303554	1.76004	0.17247	1704	384.083	1319.92	329.5	260.5	0.249637	0.678238
AT2G17670	Actinidia22918	0.336555	2.27946	0.147646	1377	317.417	1059.58	287.333	226.667	0.271176	0.714098
AT2G39620	Actinidia07716	0.38341	1.43216	0.267715	2097	471	1626	488.083	300.917	0.300174	0.638889
AT2G36240	Actinidia05428	0.371755	1.71697	0.216517	1305	303.167	1001.83	293.667	204.333	0.293129	0.673997
AT2G15630	Actinidia17838	0.29448	1.4376	0.204841	1710	380	1330	323.917	243.083	0.243546	0.639693
AT2G38420	Actinidia32551	0.48986	2.11325	0.231804	987	219.917	767.083	275.917	155.083	0.359696	0.705191
AT2G20710	Actinidia39312	0.467207	2.05288	0.227586	1458	325.167	1132.83	393.917	228.083	0.347727	0.701435
AT3G53700	Actinidia13132	0.230689	2.97502	0.0775421	1689	369.667	1319.33	262	272	0.198585	0.735798
AT3G15930	Actinidia01734	0.3322	1.79419	0.185153	2040	451.5	1588.5	426.333	307.667	0.268387	0.681432
AT3G47530	Actinidia04890	0.282771	2.7918	0.101286	1659	379.167	1279.83	301.5	277.5	0.235578	0.731868
AT3G28660	Actinidia06065	0.322006	1.64497	0.195752	1479	338.167	1140.83	298.667	225.333	0.261797	0.666338
AT3G29230	Actinidia01961	0.266496	1.40345	0.189886	1758	389.25	1368.75	307	247	0.224292	0.634554
AT3G05820	Actinidia16879	0.208016	NaN	NaN	1425	319	1106	200.917	254.083	0.181661	0.796499
AT3G14580	Actinidia00869	0.375786	1.49788	0.250878	1098	242.333	855.667	252.917	157.083	0.295578	0.648212
AT3G46790	Actinidia34431	0.206649	2.94689	0.0701244	1914	442.25	1471.75	265.833	325.167	0.180624	0.735255
AT3G61170	Actinidia33437	0.282391	1.6268	0.173587	2217	490.25	1726.75	406.333	325.667	0.235317	0.664287
AT3G53360	Actinidia19705	0.267355	1.33725	0.199929	828	179.917	648.083	145.75	112.25	0.224894	0.6239
AT3G06430	Actinidia07529	0.181701	NaN	NaN	1422	311.167	1110.83	179.25	237.75	0.161365	0.76406
AT3G22690	Actinidia08478	0.313388	1.45263	0.215738	2385	536.833	1848.17	473.417	344.583	0.256155	0.641881
AT3G58590	Actinidia10980	0.403013	2.16148	0.186452	2217	504.25	1712.75	534	357	0.311779	0.707982
AT3G63370	Actinidia19963	0.34563	1.99988	0.172825	2841	644.333	2196.67	608.333	449.667	0.276935	0.697879
AT3G16010	Actinidia08976	0.213819	1.6614	0.128698	1836	411.583	1424.42	265	275	0.186041	0.668151
AT3G07290	Actinidia23380	0.370965	1.99756	0.185708	1953	445.5	1507.5	441.167	310.833	0.292648	0.697718
AT3G53700	Actinidia05301	0.230592	1.72735	0.133495	1566	354.917	1211.08	240.417	239.583	0.198514	0.675041
AT3G26630	Actinidia37703	0.335803	NaN	NaN	1221	277.75	943.25	255.333	209.667	0.270695	0.754875
AT3G56030	Actinidia00669	0.49153	1.52867	0.321541	906	220.5	685.5	247.167	143.833	0.360564	0.652305
AT3G06920	Actinidia40273	0.168437	2.19477	0.0767447	2613	584.667	2028.33	306	415	0.150863	0.709806
AT3G16890	Actinidia40353	0.323619	3.60015	0.0898904	1890	428.75	1461.25	384.083	318.917	0.262846	0.743829
AT3G22670	Actinidia40130	0.390156	1.73422	0.224975	1323	276	1047	318.5	186.5	0.304202	0.675725
AT3G25060	Actinidia30061	0.34252	1.56345	0.21908	1737	388.667	1348.33	370.75	255.25	0.274969	0.656732
AT3G02010	Actinidia36243	0.273303	2.74767	0.099467	2151	481	1670	382.5	351.5	0.229042	0.730769
AT3G02330	Actinidia36281	0.294867	2.2292	0.132274	2223	493.833	1729.17	421.583	351.417	0.243807	0.71161
AT3G02490	Actinidia36290	0.39427	1.5609	0.252592	1875	411.833	1463.17	448.667	270.333	0.306641	0.656414
AT3G26782	Actinidia36242	0.232435	2.97586	0.0781069	1956	447.917	1508.08	301.417	329.583	0.199867	0.735814
AT3G49710	Actinidia36415	0.239967	NaN	NaN	1830	410.167	1419.83	291.583	320.417	0.205364	0.781187
AT3G49170	Actinidia08636	0.278873	2.26566	0.123086	2451	543.5	1907.5	444.25	387.75	0.232896	0.713431
AT3G49240	Actinidia08649	0.305127	NaN	NaN	1875	415.667	1459.33	365.833	315.167	0.250685	0.75822
AT3G61520	Actinidia20162	0.378963	1.96996	0.192371	1560	343.75	1216.25	361.833	239.167	0.297499	0.695758
AT3G07070	Actinidia23726	0.165978	NaN	NaN	1023	242.25	780.75	116.25	200.75	0.148895	0.828689
AT3G24790	Actinidia23726	0.180065	NaN	NaN	936	231.667	704.333	112.75	184.25	0.16008	0.795324
AT3G25210	Actinidia23773	0.303853	1.67478	0.181428	999	236.833	762.167	190.417	158.583	0.249836	0.669599
AT3G48250	Actinidia08034	0.33109	1.34048	0.246994	1464	317.083	1146.92	307	198	0.267674	0.624442
AT4G04370	Actinidia26891	0.36335	1.41037	0.257626	2145	495.583	1649.42	475	315	0.287981	0.635615
AT4G30700	Actinidia24374	0.25439	1.66767	0.152543	2181	513.083	1667.92	359.833	343.167	0.215738	0.668832
AT4G14850	Actinidia36956	0.218988	2.09161	0.104698	2043	474.75	1568.25	297.833	334.167	0.189914	0.703879
AT4G39620	Actinidia16042	0.259636	2.94199	0.088252	1401	307.417	1093.58	240	226	0.219462	0.735159
AT4G18750	Actinidia16780	0.268638	1.54719	0.173629	2064	445.25	1618.75	365.5	291.5	0.225792	0.654688
AT4G19440	Actinidia30329	0.324558	1.86257	0.174253	993	225	768	202.333	154.667	0.263455	0.687407
AT4G39952	Actinidia06555	0.334158	2.07479	0.161056	1644	361.75	1282.25	345.75	254.25	0.269643	0.702833
AT4G18840	Actinidia39525	0.316604	2.35186	0.134618	1527	347.667	1179.33	304.583	249.417	0.258267	0.717402
AT4G14850	Actinidia08488	0.222492	2.0692	0.107525	2040	477	1563	300.917	335.083	0.192525	0.702481
AT4G31070	Actinidia07554	0.378726	1.56161	0.242522	1521	338.917	1182.08	351.5	222.5	0.297356	0.656504
AT4G16390	Actinidia02289	0.205036	1.88444	0.108805	1743	396.833	1346.17	241.5	273.5	0.179398	0.689206
AT4G21170	Actinidia05532	0.559961	1.93184	0.289859	1575	360.667	1214.33	479.083	249.917	0.394524	0.69293
AT4G21705	Actinidia05625	0.370616	NaN	NaN	1473	325.167	1147.83	335.667	245.333	0.292435	0.754485
AT4G15720	Actinidia40254	0.330873	2.21143	0.149619	1806	417.083	1388.92	371.583	296.417	0.267535	0.710689
AT4G25270	Actinidia25020	0.240438	1.60681	0.149636	1248	289.917	958.083	197.083	191.917	0.205706	0.661972
AT4G19890	Actinidia22395	0.256241	2.57585	0.0994785	2085	468.667	1616.33	350.833	340.167	0.217055	0.725818
AT4G34830	Actinidia32089	0.350448	1.47057	0.238307	3021	708.5	2312.5	647.417	456.583	0.279964	0.644437
AT4G35130	Actinidia20530	0.358407	2.36141	0.151777	2106	475.75	1630.25	464.5	341.5	0.284926	0.717814
AT4G38150	Actinidia26119	0.255559	2.52805	0.101089	588	129.333	458.667	99.3333	93.6667	0.21657	0.724227
AT4G38690	Actinidia20495	0.157324	NaN	NaN	954	217.667	736.333	104.5	167.5	0.141919	0.769525
AT4G31850	Actinidia23109	0.269938	1.96757	0.137194	3303	751.167	2551.83	578.5	522.5	0.2267	0.695585
AT4G14820	Actinidia23519	0.292667	2.57023	0.113868	2139	481.417	1657.58	401.667	349.333	0.242321	0.725636
AT4G37170	Actinidia36510	0.268794	2.88593	0.0931395	1986	445.5	1540.5	348	327	0.225901	0.734007
AT4G26680	Actinidia09786	0.272301	2.79451	0.0974411	1542	341.333	1200.67	274.167	249.833	0.228345	0.731934
AT4G01030	Actinidia20225	0.320775	NaN	NaN	1713	379	1334	348.167	287.833	0.260995	0.759455
AT4G18840	Actinidia07656	0.361891	1.66253	0.217675	1452	328.333	1123.67	322.583	219.417	0.287081	0.668274
AT4G20090	Actinidia34693	0.28371	1.77852	0.159521	1950	438	1512	357.167	297.833	0.236221	0.679985
AT4G33990	Actinidia17867	0.258799	1.84743	0.140086	2103	468.083	1634.92	357.833	321.167	0.218869	0.686131
AT4G14050	Actinidia35825	0.26983	1.60439	0.168183	1572	362.583	1209.42	274.083	239.917	0.226624	0.661687
AT4G02820	Actinidia21111	0.319921	1.74827	0.182993	1338	306.083	1031.92	268.75	207.25	0.260438	0.677103
AT5G06400	Actinidia03971	0.34194	1.77023	0.193162	2787	604.75	2182.25	599.25	410.75	0.274602	0.679206
AT5G06400	Actinidia03863	0.34623	1.61279	0.214677	2241	486.667	1754.33	486.5	322.5	0.277313	0.662671
AT5G61400	Actinidia04871	0.449939	1.93912	0.232032	1941	437.167	1503.83	508.833	303.167	0.338358	0.693481
AT5G61990	Actinidia25528	0.449761	1.49879	0.300083	2406	545.5	1860.5	629.333	353.667	0.33826	0.648335
AT5G13230	Actinidia30600	0.360941	1.81624	0.19873	1653	371.417	1281.58	367.167	253.833	0.286495	0.683419
AT5G19020	Actinidia00086	0.322917	2.62887	0.122835	2028	464.167	1563.83	410.333	337.667	0.262389	0.727469
AT5G38730	Actinidia18106	0.285017	1.64029	0.17376	1764	391.25	1372.75	325.5	260.5	0.237115	0.665815
AT5G40400	Actinidia06003	0.349905	1.71395	0.204151	1407	308.5	1098.5	307.167	207.833	0.279624	0.67369
AT5G67570	Actinidia11979	0.328295	2.79116	0.11762	2346	517.75	1828.25	486.083	378.917	0.265874	0.731853
AT5G46460	Actinidia16747	0.289837	1.82413	0.158891	1887	415.5	1471.5	353.75	284.25	0.240401	0.684116
AT5G40405	Actinidia33047	0.605793	1.80095	0.336374	1758	395.5	1362.5	566.25	269.75	0.415596	0.682048
AT5G50280	Actinidia16202	0.282459	1.77206	0.159395	2010	445.75	1564.25	368.167	302.833	0.235363	0.679379
AT5G50990	Actinidia18293	0.304847	3.99365	0.0763328	1572	359.417	1212.58	303.75	268.25	0.250498	0.746348
AT5G59900	Actinidia07048	0.348653	1.89006	0.184467	2655	593.167	2061.83	574.917	409.083	0.278838	0.68966
AT5G61800	Actinidia18285	0.280632	1.92782	0.145569	1161	264.333	896.667	209.917	183.083	0.234108	0.692623
AT5G23310	Actinidia04338	0.251811	2.94602	0.0854752	789	175	614	131.333	128.667	0.213898	0.735238
AT5G25630	Actinidia31220	0.364472	NaN	NaN	1629	360.833	1268.17	366.083	288.917	0.288671	0.800693
AT5G04780	Actinidia18612	0.294144	1.9871	0.148027	1674	367.417	1306.58	317.917	256.083	0.243319	0.696983
AT5G24830	Actinidia06447	0.401823	1.85619	0.216477	1740	390.417	1349.58	419.833	268.167	0.311084	0.686873
AT5G57250	Actinidia01285	0.378902	1.88078	0.20146	2904	654.417	2249.58	669.167	450.833	0.297462	0.688909
AT5G15340	Actinidia35010	0.717516	2.32416	0.30872	1569	359.083	1209.92	558.833	257.167	0.461878	0.716175
AT5G55840	Actinidia35406	0.337362	1.65028	0.204427	3264	741.833	2522.17	685.25	494.75	0.271691	0.666929
AT5G60960	Actinidia35047	0.277744	2.26508	0.12262	1539	350.667	1188.33	275.833	250.167	0.232118	0.713403
AT5G61370	Actinidia35012	0.300908	NaN	NaN	1416	321.333	1094.67	271.333	242.667	0.247868	0.755187
AT5G02830	Actinidia05278	0.333369	1.48822	0.224006	2481	585.75	1895.25	510.083	378.917	0.269138	0.646891
AT5G03800	Actinidia31302	0.32376	1.80321	0.179546	2301	515.083	1785.92	469.583	351.417	0.262937	0.682252
AT5G46100	Actinidia05655	0.250869	1.47271	0.170346	1398	310.333	1087.67	231.917	200.083	0.213224	0.644737
AT5G40405	Actinidia35774	0.57536	2.0431	0.281612	1449	323.917	1125.08	452	227	0.401748	0.700798
AT5G62190	Actinidia31796	0.215661	1.49553	0.144203	1992	470.5	1521.5	285.167	304.833	0.187425	0.647892
AT5G56310	Actinidia16224	0.399001	5.1191	0.0779436	1569	358.167	1210.83	374.667	268.333	0.309429	0.749186
AT5G59600	Actinidia08538	0.34274	2.17046	0.157911	1563	350.75	1212.25	333.5	248.5	0.275108	0.708482
AT5G42310	Actinidia15490	0.191871	1.90378	0.100784	2070	478.583	1591.42	269.417	330.583	0.169294	0.690754
AT5G14080	Actinidia36218	0.348387	1.45526	0.239398	1890	438.167	1451.83	404.583	281.417	0.278671	0.642259
AT5G15980	Actinidia36290	0.40816	1.42873	0.28568	1860	409.5	1450.5	456.583	261.417	0.314777	0.63838
AT5G39680	Actinidia38764	0.382848	1.62859	0.235079	1791	408.583	1382.42	414.5	271.5	0.299837	0.664491
AT5G39980	Actinidia36037	0.210706	2.0015	0.105274	1998	464.667	1533.33	281.667	324.333	0.183696	0.697991
AT5G47360	Actinidia14396	0.486341	1.15173	0.42227	1011	230.667	780.333	279.25	135.75	0.35786	0.588512
AT5G66460	Actinidia19198	0.240623	4.16493	0.0577736	1287	293.917	993.083	204.417	219.583	0.20584	0.747094
AT5G50390	Actinidia36802	0.293068	2.09755	0.139719	1818	400.667	1417.33	343.833	282.167	0.242592	0.704243
AT1G77405	DTZ79_04g07940	0.263921	NaN	NaN	1326	302.333	1023.67	227.75	227.25	0.222485	0.751654
AT1G23460	DTZ79_06g02340	0.235407	2.00586	0.11736	1293	297.75	995.25	201.083	207.917	0.202043	0.698293
AT1G30290	DTZ79_06g05590	0.264593	2.72394	0.0971362	1527	342.167	1184.83	264.167	249.833	0.222957	0.730151
AT1G59720	DTZ79_06g03620	0.280716	1.50674	0.186306	1698	386.25	1311.75	307.167	250.833	0.234166	0.649407
AT1G68930	DTZ79_06g05170	0.279954	1.32844	0.210738	2205	490.833	1714.17	400.5	305.5	0.233641	0.622411
AT1G70500	DTZ79_06g02340	0.265957	1.66238	0.159985	1287	296.667	990.333	221.75	198.25	0.223915	0.668258
AT1G10910	DTZ79_07g08260	0.244016	2.10885	0.11571	1941	436.333	1504.67	313.417	307.583	0.208296	0.704927
AT1G11710	DTZ79_08g16430	0.367213	1.6404	0.223856	1941	429.917	1511.08	438.75	286.25	0.290355	0.665827
AT1G56570	DTZ79_09g10490	0.686701	1.81241	0.378888	1812	402.833	1409.17	633.833	275.167	0.449793	0.683078
AT1G09900	DTZ79_11g02940	0.246567	1.99717	0.123458	1641	371.583	1269.42	266.75	259.25	0.210136	0.69769
AT1G15510	DTZ79_11g08300	0.257874	2.08406	0.123736	2046	456.583	1589.42	346.833	321.167	0.218214	0.703413
AT1G15510	DTZ79_11g08500	0.273024	1.90329	0.143448	1833	414.667	1418.33	324.583	286.417	0.228848	0.690715
AT1G17630	DTZ79_11g09930	0.349979	1.78728	0.195816	1197	267.333	929.667	260	182	0.27967	0.680798
AT1G20300	DTZ79_11g00600	0.234619	1.99861	0.117391	1578	350.75	1227.25	247.25	244.75	0.201467	0.69779
AT1G34160	DTZ79_11g04220	0.34006	2.55629	0.133029	1707	383.583	1323.42	361.833	278.167	0.273408	0.725179
AT1G51965	DTZ79_11g09400	0.230761	NaN	NaN	1941	448.333	1492.67	296.5	346.5	0.198638	0.772862
AT1G52640	DTZ79_11g08000	0.315319	2.72868	0.115557	1539	338	1201	309.167	246.833	0.257424	0.730276
AT1G71420	DTZ79_11g05590	0.405907	NaN	NaN	2226	507.583	1718.42	538.667	384.333	0.313467	0.757183
AT1G03540	DTZ79_12g10940	0.277727	1.6491	0.168411	1803	422.167	1380.83	320.5	281.5	0.232106	0.666798
AT1G03560	DTZ79_12g11010	0.235381	2.23765	0.105191	1893	418.75	1474.25	297.833	298.167	0.202024	0.71204
AT1G03510	DTZ79_13g13330	0.331392	1.72439	0.192179	1224	285.417	938.583	251.417	192.583	0.267868	0.674745
AT1G13040	DTZ79_13g03420	0.299356	2.70642	0.110609	1473	330.167	1142.83	282.083	240.917	0.246828	0.729682
AT1G69350	DTZ79_13g01660	0.353333	2.08021	0.169854	2265	512.083	1752.92	493.917	360.083	0.281768	0.703173
AT1G63400	DTZ79_15g00800	0.57198	2.44393	0.234041	1590	351.167	1238.83	495.75	253.25	0.400175	0.721168
AT1G16830	DTZ79_16g00250	0.500273	NaN	NaN	753	179.833	573.167	209.25	136.75	0.365077	0.760426
AT1G18900	DTZ79_16g07690	0.2525	3.67938	0.0686256	2541	592.833	1948.17	417.667	441.333	0.21439	0.744448
AT1G52620	DTZ79_16g03190	0.336266	1.38264	0.243205	1854	417.917	1436.08	389.167	263.833	0.270992	0.631306
AT1G74580	DTZ79_16g08100	0.235271	1.96522	0.119717	2202	487	1715	346.333	338.667	0.201944	0.695414
AT1G74750	DTZ79_16g07690	0.24816	2.60041	0.0954312	2511	583.083	1927.92	407.333	423.667	0.211282	0.726597
AT1G74900	DTZ79_16g07270	0.217979	1.48299	0.146986	1323	303.583	1019.42	192.833	196.167	0.18916	0.646171
AT1G80550	DTZ79_16g03640	0.305913	2.39655	0.127648	1215	266.583	948.417	238.25	191.75	0.251208	0.719287
AT1G18900	DTZ79_19g12090	0.271258	NaN	NaN	2436	567.75	1868.25	425.25	444.75	0.227619	0.783355
AT1G74630	DTZ79_19g11600	0.597027	1.8895	0.31597	1584	359.5	1224.5	504.083	247.917	0.411665	0.689615
AT1G74750	DTZ79_19g12090	0.267368	NaN	NaN	2409	557.833	1851.17	416.333	426.667	0.224903	0.764864
AT1G31920	DTZ79_20g04560	0.29055	3.16045	0.0919331	1812	392.583	1419.42	341.917	290.083	0.240885	0.738909
AT1G19520	DTZ79_21g02650	0.328802	2.26358	0.145257	2154	473.25	1680.75	447.417	337.583	0.266201	0.71333
AT1G20230	DTZ79_21g01180	0.296522	2.97578	0.0996452	2139	472.833	1666.17	408.083	347.917	0.244923	0.735812
AT1G47720	DTZ79_21g03390	0.545979	2.25214	0.242427	744	164.5	579.5	224.75	117.25	0.387834	0.712766
AT1G77010	DTZ79_21g08040	0.291136	1.68981	0.172289	2013	435.667	1577.33	380.583	292.417	0.241283	0.671194
AT1G77360	DTZ79_21g08250	0.200941	NaN	NaN	1452	304.167	1147.83	202.333	238.667	0.176274	0.784658
AT1G07590	DTZ79_23g05120	0.265823	NaN	NaN	1584	367.25	1216.75	272.333	279.667	0.22382	0.761516
AT1G07740	DTZ79_23g05410	0.325796	2.27715	0.143071	750	159.667	590.333	156	114	0.264257	0.713987
AT1G53330	DTZ79_23g12050	0.386253	1.92315	0.200844	1329	294.083	1034.92	312.417	203.583	0.301876	0.692264
AT1G79080	DTZ79_23g09790	0.30691	NaN	NaN	1398	317.75	1080.25	272.083	240.917	0.251871	0.758196
AT1G13410	DTZ79_25g03090	0.346388	2.02761	0.170835	1305	291.167	1013.83	281.25	203.75	0.277412	0.699771
AT1G31840	DTZ79_26g03370	0.425515	1.4196	0.299742	2304	524.583	1779.42	577.833	334.167	0.324732	0.637014
AT1G74850	DTZ79_26g06560	0.401262	1.90464	0.210676	2322	522.083	1799.92	559.333	360.667	0.310755	0.690822
AT1G02370	DTZ79_28g00720	0.422687	NaN	NaN	1524	329.417	1194.58	386	250	0.323125	0.758917
AT1G16480	DTZ79_29g12400	0.296677	2.02431	0.146557	2196	499.25	1696.75	415.75	349.25	0.245027	0.699549
AT2G38420	DTZ79_01g00570	0.50177	1.63407	0.307068	1191	268.25	922.75	337.583	178.417	0.365845	0.665113
AT2G39620	DTZ79_03g13480	0.406791	1.52221	0.267238	1617	365.333	1251.67	393	238	0.313981	0.65146
AT2G17525	DTZ79_05g01430	0.244369	1.82841	0.133651	1506	344.417	1161.58	242.25	235.75	0.208552	0.684491
AT2G21090	DTZ79_06g13860	0.267768	2.12449	0.126039	1770	394.083	1375.92	309.833	278.167	0.225183	0.705857
AT2G44880	DTZ79_07g05560	0.303569	2.46205	0.123299	1650	353.833	1296.17	323.583	255.417	0.249646	0.721856
AT2G33760	DTZ79_08g15390	0.297401	1.80683	0.164598	1737	408.5	1328.5	326.167	278.833	0.245515	0.682579
AT2G37320	DTZ79_08g02310	0.296576	3.47464	0.0853545	1179	265.583	913.417	223.75	197.25	0.244959	0.742705
AT2G15630	DTZ79_10g03700	0.303574	1.39513	0.217596	1836	408.333	1427.67	356.417	258.583	0.24965	0.633265
AT2G36240	DTZ79_12g06700	0.354526	1.66293	0.213194	1452	336.417	1115.58	315.167	224.833	0.282513	0.668318
AT2G03380	DTZ79_13g01650	0.336037	2.0262	0.165846	1143	257.5	885.5	239.833	180.167	0.270845	0.699676
AT2G35130	DTZ79_14g00690	0.209432	1.55147	0.134989	1725	391.083	1333.92	243.75	256.25	0.182733	0.655231
AT2G37310	DTZ79_15g06870	0.297359	1.50356	0.19777	1830	408.333	1421.67	349	265	0.245487	0.64898
AT2G48000	DTZ79_17g09690	0.399316	2.06464	0.193407	1389	308.083	1080.92	334.667	216.333	0.309614	0.702191
AT2G18940	DTZ79_20g04190	0.239542	2.38284	0.100528	2292	531.5	1760.5	361	382	0.205055	0.718721
AT2G41720	DTZ79_20g10740	0.235194	1.66469	0.141284	2406	542.75	1863.25	376.167	362.833	0.201887	0.668509
AT2G17670	DTZ79_21g12000	0.366898	1.90364	0.192735	1233	282.667	950.333	275.75	195.25	0.290161	0.690743
AT2G20710	DTZ79_23g07750	0.446348	1.71404	0.260407	1335	296.25	1038.75	349.417	199.583	0.336382	0.673699
AT2G37230	DTZ79_24g04680	0.207316	1.79091	0.11576	2175	480.083	1694.92	307	327	0.18113	0.681132
AT2G27610	DTZ79_26g08940	0.239493	2.26845	0.105576	2064	463.75	1600.25	328.083	330.917	0.20502	0.713567
AT2G48000	DTZ79_28g02230	0.428161	2.14726	0.199398	1374	306.5	1067.5	348.25	216.75	0.32623	0.707178
AT2G01740	DTZ79_29g04090	0.367469	1.34277	0.273664	1626	357.833	1268.17	368.417	223.583	0.290511	0.624825
AT3G26630	DTZ79_02g14070	0.322069	NaN	NaN	1221	277.667	943.333	247	211	0.261837	0.759904
AT3G01580	DTZ79_05g05830	0.452677	2.45401	0.184464	1542	345.667	1196.33	406.583	249.417	0.339858	0.721553
AT3G28660	DTZ79_05g06780	0.32265	1.49102	0.216395	1479	338.083	1140.92	299.167	218.833	0.262216	0.647276
AT3G29240	DTZ79_05g07220	0.305937	3.50888	0.0871895	870	206.25	663.75	166.75	153.25	0.251224	0.74303
AT3G05340	DTZ79_08g14590	0.288946	1.66098	0.173961	1959	444.167	1514.83	363.25	296.75	0.239795	0.668105
AT3G14580	DTZ79_13g12210	0.346414	1.38522	0.250079	1179	262.25	916.75	254.333	165.667	0.277429	0.631713
AT3G07290	DTZ79_15g03620	0.369085	1.88595	0.195702	2571	589.583	1981.42	577.583	406.417	0.2915	0.689329
AT3G53700	DTZ79_15g07090	0.177261	3.04504	0.0582129	1608	355.917	1252.08	197.667	262.333	0.15787	0.737064
AT3G53700	DTZ79_15g07270	0.260382	2.72395	0.0955899	1605	352.667	1252.33	275.5	257.5	0.219989	0.730151
AT3G15930	DTZ79_16g03500	0.440227	NaN	NaN	1149	252.583	896.417	298.5	194.5	0.332992	0.770043
AT3G58590	DTZ79_17g01540	0.409266	2.37139	0.172585	2136	484.75	1651.25	520.833	348.167	0.315418	0.71824
AT3G61520	DTZ79_18g01510	0.431296	2.09798	0.205577	2241	507.5	1733.5	568.583	357.417	0.327997	0.704269
AT3G48250	DTZ79_19g12710	0.340022	1.641	0.207204	1791	395.833	1395.17	381.417	263.583	0.273384	0.665895
AT3G06430	DTZ79_20g07200	0.186982	NaN	NaN	1428	312.667	1115.33	184.583	236.417	0.165496	0.75613
AT3G11460	DTZ79_20g07870	0.284052	1.60895	0.176545	1854	431.25	1422.75	336.417	285.583	0.236455	0.662222
AT3G22690	DTZ79_20g05360	0.290344	1.58328	0.183381	2478	555.5	1922.5	462.833	366.167	0.240746	0.659166
AT3G07070	DTZ79_23g03120	0.244494	NaN	NaN	1089	255.833	833.167	173.833	214.167	0.208642	0.837134
AT3G24790	DTZ79_23g03120	0.25339	NaN	NaN	945	228.417	716.583	154.083	182.917	0.215025	0.800803
AT3G25210	DTZ79_23g03450	0.226653	2.3548	0.0962517	1062	249.583	812.417	158.917	179.083	0.19561	0.717529
AT3G46790	DTZ79_23g04850	0.219293	2.41114	0.09095	1779	412.917	1366.08	259.75	297.25	0.190142	0.719879
AT3G04260	DTZ79_24g05290	0.171601	2.3249	0.0738102	2598	594.333	2003.67	307.333	425.667	0.153385	0.716209
AT3G06920	DTZ79_24g01680	0.16512	2.28382	0.0723001	2613	586	2027	300.417	418.583	0.148208	0.714306
AT3G22670	DTZ79_24g03330	0.390501	1.73299	0.225334	1617	338.833	1278.17	389.083	228.917	0.304407	0.675603
AT3G02010	DTZ79_27g00090	0.292685	2.57967	0.113459	2388	540.333	1847.67	447.75	392.25	0.242333	0.725941
AT3G02330	DTZ79_27g03670	0.306893	2.91964	0.105113	2457	540.917	1916.08	482.583	397.417	0.251859	0.73471
AT3G02490	DTZ79_27g03770	0.394736	1.51088	0.261262	1926	422.333	1503.67	461.5	274.5	0.306916	0.649961
AT3G29290	DTZ79_27g02800	0.368774	1.78639	0.206435	1590	353.917	1236.08	360.083	240.917	0.29131	0.680716
AT3G29290	DTZ79_27g03070	0.34654	2.00785	0.172592	1350	302.583	1047.42	290.667	211.333	0.277508	0.69843
AT3G49710	DTZ79_27g05080	0.222893	NaN	NaN	2157	484.917	1672.08	322.417	365.583	0.192823	0.75391
AT3G25060	DTZ79_28g06840	0.338624	1.64605	0.205719	1770	400.25	1369.75	373.25	266.75	0.272495	0.666458
AT4G14050	DTZ79_01g01300	0.239466	1.59576	0.150064	1692	388.75	1303.25	267.167	256.833	0.205	0.660665
AT4G14820	DTZ79_03g19000	0.299542	2.44657	0.122433	2142	480.75	1661.25	410.25	346.75	0.246953	0.721269
AT4G39620	DTZ79_05g04780	0.260214	2.659	0.0978616	1437	314.75	1122.25	246.75	229.25	0.219871	0.728356
AT4G39952	DTZ79_07g09400	0.348431	1.90046	0.18334	2316	525.833	1790.17	498.917	363.083	0.278698	0.690491
AT4G35130	DTZ79_09g11940	0.312127	2.49786	0.124958	1500	337.75	1162.25	296.75	244.25	0.255324	0.723168
AT4G31850	DTZ79_11g06470	0.267412	2.04462	0.130788	3303	752.25	2550.75	573.75	527.25	0.224934	0.700897
AT4G02820	DTZ79_13g15520	0.284111	1.745	0.162815	1563	359.667	1203.33	284.583	243.417	0.236496	0.676784
AT4G19890	DTZ79_14g00720	0.253094	2.38527	0.106107	2082	469.75	1612.25	346.333	337.667	0.214814	0.718822
AT4G34830	DTZ79_14g11720	0.349635	1.3631	0.256499	2868	669.667	2198.33	614.333	420.667	0.279454	0.628173
AT4G16390	DTZ79_15g14210	0.235731	1.80728	0.130434	1527	350	1177	238.083	238.917	0.20228	0.682619
AT4G16470	DTZ79_15g14080	0.360554	1.38841	0.259689	1389	310.417	1078.58	308.75	196.25	0.286255	0.632215
AT4G21170	DTZ79_15g13280	0.522395	1.97265	0.264819	1659	374.667	1284.33	483.25	260.75	0.376265	0.695952
AT4G30700	DTZ79_16g10980	0.277503	1.83246	0.151437	2274	533.333	1740.67	403.75	365.25	0.231951	0.684844
AT4G01030	DTZ79_18g00940	0.350577	2.26864	0.154532	2196	486.75	1709.25	478.667	347.333	0.280045	0.713576
AT4G18840	DTZ79_18g11490	0.316998	1.54044	0.205784	1455	331	1124	290.583	216.417	0.258526	0.653827
AT4G14850	DTZ79_20g05470	0.221188	2.05474	0.107648	2040	476.917	1563.08	299.417	334.583	0.191555	0.701555
AT4G19440	DTZ79_20g03280	0.369141	1.60399	0.230139	2403	541.583	1861.42	542.667	358.333	0.291534	0.66164
AT4G13190	DTZ79_23g03120	0.272567	NaN	NaN	1005	240.333	764.667	174.75	191.25	0.228531	0.79577
AT4G15720	DTZ79_24g01960	0.299587	1.91874	0.156137	1806	417.917	1388.08	342.833	289.167	0.246983	0.691924
AT4G25270	DTZ79_24g10310	0.295033	1.90243	0.155082	1548	359.083	1188.92	290	248	0.24392	0.690647
AT4G19220	DTZ79_25g05080	0.397157	2.14198	0.185416	2343	533.333	1809.67	558	377	0.308344	0.706875
AT4G19440	DTZ79_25g04880	0.395514	1.5781	0.250627	2241	498.833	1742.17	535.5	328.5	0.307376	0.658537
AT4G37170	DTZ79_27g06260	0.254479	3.16107	0.0805041	2067	460.583	1606.42	346.667	340.333	0.215801	0.738918
AT4G37380	DTZ79_27g05620	0.254251	1.71493	0.148257	1116	249.583	866.417	186.833	168.167	0.215639	0.67379
AT4G01990	DTZ79_28g00720	0.458174	2.7642	0.165753	1500	321.167	1178.83	404.167	234.833	0.342853	0.731188
AT5G62370	DTZ79_02g02580	0.497759	1.90669	0.261058	2826	629.417	2196.58	799.083	434.917	0.363785	0.690984
AT5G43710	DTZ79_03g18530	0.204436	1.52585	0.133982	1764	413	1351	241.75	269.25	0.178942	0.651937
AT5G38730	DTZ79_05g08440	0.298706	1.70775	0.174913	1728	382.583	1345.42	331.5	257.5	0.246392	0.673056
AT5G67570	DTZ79_05g09900	0.347007	2.23848	0.155019	2175	480.75	1694.25	470.667	342.333	0.277802	0.712082
AT5G46460	DTZ79_06g06020	0.299553	1.70866	0.175315	2004	441.333	1562.67	385.917	297.083	0.24696	0.67315
AT5G10690	DTZ79_14g02420	0.300422	1.63342	0.183922	1656	409.75	1246.25	308.5	272.5	0.247543	0.66504
AT5G02830	DTZ79_15g06820	0.333891	1.53403	0.217657	2367	561	1806	486.667	366.333	0.269472	0.653001
AT5G41170	DTZ79_15g00800	0.627786	1.84371	0.340502	1548	336.583	1211.42	515.167	230.833	0.42526	0.685813
AT5G46100	DTZ79_15g11850	0.257049	1.45481	0.176689	1413	314.417	1098.58	239.083	201.917	0.217629	0.642195
AT5G61990	DTZ79_16g04620	0.490334	1.5854	0.309281	2748	617.333	2130.67	766.917	407.083	0.359942	0.659422
AT5G47360	DTZ79_18g01910	0.417646	1.50882	0.276803	1293	291.167	1001.83	320.833	189.167	0.320246	0.649685
AT5G55840	DTZ79_19g07280	0.299966	1.68788	0.177717	1335	301.917	1033.08	255.417	202.583	0.247237	0.670991
AT5G60960	DTZ79_19g11090	0.355081	2.104	0.168765	1497	338	1159	327.833	238.167	0.282859	0.704635
AT5G61370	DTZ79_19g11570	0.292853	2.82598	0.103629	1344	304.25	1039.75	252.083	222.917	0.242446	0.732676
AT5G06400	DTZ79_20g08540	0.377815	1.66031	0.227557	2877	630.583	2246.42	666.75	421.25	0.296806	0.668032
AT5G11310	DTZ79_20g01980	0.353872	2.26823	0.156012	1323	293.833	1029.17	290.333	209.667	0.282105	0.713556
AT5G19020	DTZ79_20g05820	0.3056	3.26134	0.0937041	1911	431.917	1479.08	371.25	319.75	0.251	0.740305
AT5G24830	DTZ79_20g00380	0.399337	1.80026	0.221822	1722	386.25	1335.75	413.583	263.417	0.309626	0.681985
AT5G57250	DTZ79_20g03920	0.386768	1.90383	0.203153	2664	599.583	2064.42	623.833	414.167	0.302184	0.690757
AT5G42310	DTZ79_21g00790	0.15297	2.21576	0.0690371	966	208.417	757.583	104.833	148.167	0.138379	0.710916
AT5G04780	DTZ79_22g02310	0.628858	NaN	NaN	1854	411.75	1442.25	614	309	0.425724	0.750455
AT5G04780	DTZ79_22g10680	0.659467	2.27715	0.289601	1605	359.25	1245.75	546.5	256.5	0.438692	0.713987
AT5G50390	DTZ79_23g15820	0.283243	2.7032	0.104781	1512	332.833	1179.17	278.167	242.833	0.235901	0.729594
AT5G23310	DTZ79_25g00790	0.25104	NaN	NaN	780	171.833	608.167	129.75	129.25	0.213346	0.752182
AT5G25630	DTZ79_25g04070	0.352275	NaN	NaN	1620	356.25	1263.75	355.25	285.75	0.281108	0.802105
AT5G48730	DTZ79_26g07440	0.192652	4.16282	0.0462791	1455	328.833	1126.17	191.333	245.667	0.169898	0.747086
AT5G50280	DTZ79_26g05430	0.212163	1.90868	0.111157	1671	367.75	1303.25	240.833	254.167	0.184794	0.69114
AT5G59900	DTZ79_26g10570	0.34669	2.18303	0.158812	2424	542.417	1881.58	522.333	384.667	0.277603	0.709172
AT5G61400	DTZ79_26g07210	0.424749	1.92371	0.220797	645	140.833	504.167	163.5	97.5	0.324298	0.692308
AT5G61800	DTZ79_26g04420	0.284889	2.40509	0.118453	1161	264.833	896.167	212.417	190.583	0.237028	0.719635
AT5G14080	DTZ79_27g00320	0.34792	1.60241	0.217123	1881	436.917	1444.08	402	289	0.278377	0.661453
AT5G15280	DTZ79_27g02730	0.445714	1.91502	0.232746	3297	734.25	2562.75	861.167	507.833	0.336032	0.691635
AT5G15300	DTZ79_27g02750	0.319764	1.86297	0.171642	1584	350.333	1233.67	321.167	240.833	0.260335	0.687441
AT5G15980	DTZ79_27g03770	0.41265	1.42832	0.288906	1914	422.333	1491.67	473.417	269.583	0.317374	0.638319
AT5G39350	DTZ79_27g03110	0.33517	1.5036	0.222911	2007	455.583	1551.42	419.333	295.667	0.270291	0.648985
AT5G39980	DTZ79_27g02120	0.208121	2.42195	0.0859312	1902	440.667	1461.33	265.583	317.417	0.18174	0.72031
AT5G59600	DTZ79_28g04010	0.329638	1.99159	0.165515	1569	351.833	1217.17	324.667	245.333	0.26674	0.6973
AT5G19020	DTZ79_29g09560	0.369155	2.01886	0.182853	1641	376.75	1264.25	368.583	263.417	0.291543	0.699182

## Sheet: S6
Table S6. The Ka/Ks results for each PPR paralogs of Actinidia chinensis.
Seq_1	Seq_2	Ka	Ks	Ka_Ks	EffectiveLen	AverageS-sites	AverageN-sites	cN	cS	pN	pS
Actinidia01885	Actinidia05625	0.0582832	0.148544	0.392362	1527	335.167	1191.83	66.8333	45.1667	0.0560761	0.134759
Actinidia01117	Actinidia05343	0.171766	0.317051	0.541762	771	167.917	603.083	92.5833	43.4167	0.153517	0.258561
Actinidia13132	Actinidia05301	0.118863	0.320975	0.370318	1212	269.667	942.333	103.583	70.4167	0.109922	0.261125
Actinidia10074	Actinidia20162	0.207796	0.346585	0.599552	423	96.0833	326.917	59.3333	26.6667	0.181494	0.277537
Actinidia04949	Actinidia37684	0.106027	0.236475	0.448364	1149	253.917	895.083	88.5	51.5	0.0988735	0.202822
Actinidia04897	Actinidia37632	0.0720592	0.235431	0.306073	1158	250.75	907.25	62.3333	50.6667	0.0687058	0.20206
Actinidia04872	Actinidia37613	0.0837886	0.264522	0.316754	753	162.25	590.75	46.8333	36.1667	0.0792778	0.222907
Actinidia21684	Actinidia32727	0.147536	0.293614	0.502482	1137	263.417	873.583	117	64	0.133931	0.242961
Actinidia01760	Actinidia15785	0.201763	0.352165	0.572921	1053	247	806	142.583	69.4167	0.176902	0.281039
Actinidia30559	Actinidia22089	0.0702955	0.213427	0.329366	1293	297	996	66.8333	55.1667	0.0671017	0.185746
Actinidia01363	Actinidia08123	0.100723	0.225379	0.446908	420	93.75	326.25	30.75	18.25	0.0942529	0.194667
Actinidia13699	Actinidia38410	0.0714961	0.115939	0.616672	1578	341.333	1236.67	84.3333	36.6667	0.0681941	0.107422
Actinidia33408	Actinidia31980	0.13467	0.35968	0.374417	735	156.333	578.667	71.3333	44.6667	0.123272	0.285714
Actinidia24041	Actinidia31923	0.130431	0.289034	0.451264	1839	414.833	1424.17	170.5	99.5	0.119719	0.239855
Actinidia36956	Actinidia08488	0.0404776	0.253661	0.159573	2052	478.583	1573.42	62	103	0.0394047	0.215219
Actinidia24662	Actinidia12756	0.0729793	0.232491	0.313902	840	180.917	659.083	45.8333	36.1667	0.069541	0.199908
Actinidia06065	Actinidia17550	0.70685	3.52115	0.200744	1389	316	1073	491.167	234.833	0.457751	0.743143
Actinidia15078	Actinidia37413	0.0222385	0.205956	0.107977	1335	308.167	1026.83	22.5	55.5	0.021912	0.180097
Actinidia33264	Actinidia25755	0.326179	0.585157	0.557421	699	148.917	550.083	145.5	60.5	0.264505	0.406267
Actinidia18033	Actinidia20535	0.0896383	0.246069	0.364281	1416	322.167	1093.83	92.4167	67.5833	0.0844888	0.209778
Actinidia00616	Actinidia20506	0.0710891	0.142651	0.498344	804	184.75	619.25	42	24	0.067824	0.129905
Actinidia00139	Actinidia11727	0.132964	0.246967	0.538389	762	171.083	590.917	72	36	0.121845	0.210424
Actinidia18161	Actinidia14742	0.162282	0.280214	0.579137	894	199.583	694.417	101.333	46.6667	0.145926	0.23382
Actinidia06968	Actinidia24456	0.1184	0.260953	0.453724	1074	237.833	836.167	91.5833	52.4167	0.109528	0.220392
Actinidia06986	Actinidia16370	0.629184	2.52362	0.249318	1764	405	1359	578.75	293.25	0.425865	0.724074
Actinidia06906	Actinidia11691	0.653223	2.7711	0.235727	1923	428.083	1494.92	651.917	313.083	0.436089	0.731361
Actinidia14727	Actinidia30329	0.212695	0.656531	0.323968	780	176.583	603.417	111.75	77.25	0.185195	0.437471
Actinidia14730	Actinidia32795	0.153523	0.644201	0.238316	1455	316.917	1138.08	158	137	0.13883	0.43229
Actinidia14651	Actinidia15720	0.0430168	0.224836	0.191326	1239	270.25	968.75	40.5	52.5	0.0418065	0.194265
Actinidia25862	Actinidia17915	0.0915147	0.506079	0.180831	2511	584.167	1926.83	166	215	0.0861517	0.368046
Actinidia39878	Actinidia11313	0.84816	2.23458	0.379561	1896	426.333	1469.67	746.5	303.5	0.507938	0.711884
Actinidia31566	Actinidia18473	0.323752	0.431975	0.749468	564	117.75	446.25	117.333	38.6667	0.262932	0.328379
Actinidia06453	Actinidia22278	0.121224	0.221962	0.54615	714	163.083	550.917	61.6667	31.3333	0.111935	0.192131
Actinidia34380	Actinidia00395	0.337856	0.753296	0.448504	849	187.25	661.75	180	89	0.272006	0.4753
Actinidia35010	Actinidia37616	0.550633	NaN	NaN	1398	316.583	1081.42	421.833	245.167	0.390075	0.774414
Actinidia34976	Actinidia19062	0.0597811	0.224094	0.266767	2469	580.75	1888.25	108.5	112.5	0.0574606	0.193715
Actinidia35252	Actinidia18764	0.0664108	0.246558	0.269352	1395	309.333	1085.67	69	65	0.0635554	0.210129
Actinidia10267	Actinidia19611	0.199836	0.624208	0.320143	1416	320.583	1095.42	192.167	135.833	0.175428	0.423707
Actinidia15367	Actinidia22509	0.156	0.288644	0.540459	633	130.083	502.917	70.8333	31.1667	0.140845	0.23959
Actinidia10371	Actinidia30813	0.101683	0.227684	0.446595	696	156.167	539.833	51.3333	30.6667	0.0950911	0.196371
Actinidia10287	Actinidia15634	0.0615604	0.176071	0.349634	639	145.5	493.5	29.1667	22.8333	0.0591017	0.15693
Actinidia23519	Actinidia08478	0.573902	NaN	NaN	2094	474.583	1619.42	649.5	366.5	0.40107	0.772256
Actinidia34201	Actinidia06131	0.693048	2.67904	0.258692	2034	462.667	1571.33	710.75	337.25	0.452323	0.728927
Actinidia23531	Actinidia40130	0.145979	0.34835	0.419059	630	133.083	496.917	65.9167	37.0833	0.132651	0.278647
Actinidia34114	Actinidia32859	0.0549026	0.257032	0.213602	291	64.3333	226.667	12	14	0.0529412	0.217617
Actinidia34295	Actinidia18704	0.907258	2.47672	0.366314	2985	673.333	2311.67	1216.58	486.417	0.52628	0.722401
Actinidia34179	Actinidia08636	0.567645	2.14028	0.26522	1935	432.833	1502.17	598.083	305.917	0.398147	0.706777
Actinidia36147	Actinidia05956	0.0439856	0.112284	0.391735	579	134.25	444.75	19	14	0.0427206	0.104283
Actinidia36510	Actinidia12091	0.578466	2.45832	0.235309	1788	402.167	1385.83	558.75	290.25	0.403187	0.721716
Actinidia16659	Actinidia14898	0.0451749	0.156916	0.287893	1338	300.167	1037.83	45.5	42.5	0.0438413	0.141588
Actinidia09879	Actinidia11072	0.0716133	0.22687	0.315658	855	185.167	669.833	45.75	36.25	0.0683006	0.19577
Actinidia34714	Actinidia31096	0.129082	0.233367	0.55313	1203	272.583	930.417	110.333	54.6667	0.118585	0.20055
Actinidia07656	Actinidia39525	0.1343	0.372295	0.360736	1419	319.75	1099.25	135.167	93.8333	0.122963	0.293458
Actinidia20935	Actinidia12716	0.103336	0.204501	0.505309	666	142	524	50.5833	25.4167	0.0965331	0.178991
Actinidia26187	Actinidia01624	0.165553	0.400808	0.413047	2238	497.333	1740.67	258.583	154.417	0.148554	0.310489
Actinidia26189	Actinidia01627	0.057874	0.293546	0.197155	924	205.833	718.167	40	50	0.0556974	0.242915
Actinidia37949	Actinidia29766	0.0744716	0.237297	0.313833	843	175.333	667.667	47.3333	35.6667	0.0708937	0.203422
Actinidia03646	Actinidia00869	0.0728741	0.177923	0.409582	1284	290.417	993.583	69	46	0.0694456	0.158393
Actinidia23933	Actinidia34412	0.0700657	0.277706	0.252301	1530	349	1181	79	81	0.0668925	0.232092
Actinidia21111	Actinidia24889	0.10853	0.208224	0.521219	522	114.583	407.417	41.1667	20.8333	0.101043	0.181818

## Sheet: S7
Table S7. The Ka/Ks results for each PPR orthologs between Actinidia chinensis and Actinidia eriantha.
Seq_1	Seq_2	Ka	Ks	Ka_Ks	EffectiveLen	AverageS-sites	AverageN-sites	cN	cS	pN	pS	Note
Actinidia32551	DTZ79_01g00570	0.010682	0.0482541	0.221371	1221	278.167	942.833	10	13	0.0106063	0.0467346
Actinidia35825	DTZ79_01g01300	0.0515501	0.110738	0.465514	1695	386.917	1308.08	65.1667	39.8333	0.0498184	0.102951
Actinidia27494	DTZ79_01g01730	0.0687942	0.23303	0.295216	1233	274.583	958.417	63	55	0.0657334	0.200303
Actinidia18390	DTZ79_01g04450	0.0182874	0.0632722	0.289027	1923	428.5	1494.5	27	26	0.0180662	0.0606768
Actinidia19140	DTZ79_01g10780	0.00985365	0.0309669	0.318199	1656	379.083	1276.92	12.5	11.5	0.00978921	0.0303363
Actinidia19198	DTZ79_01g11220	0.0314935	0.0647074	0.486706	3468	803.833	2664.17	82.1667	49.8333	0.0308414	0.0619946
Actinidia19216	DTZ79_01g11360	0.0250218	0.0884592	0.282862	1935	448.417	1486.58	36.5833	37.4167	0.024609	0.0834417
Actinidia06131	DTZ79_02g00820	0.0212122	0.0460691	0.460443	2472	559.5	1912.5	40	25	0.020915	0.0446828
Actinidia31803	DTZ79_02g02370	0.0441394	0.101839	0.433423	1641	375.417	1265.58	54.25	35.75	0.0428656	0.0952275
Actinidia11452	DTZ79_02g07610	0.0209594	0.0663698	0.315798	882	204.667	677.333	14	13	0.0206693	0.0635179
Actinidia11313	DTZ79_02g09230	0.0101164	0.0349263	0.28965	3039	683.75	2355.25	23.6667	23.3333	0.0100485	0.0341255
Actinidia17550	DTZ79_02g11890	0.0465993	0.107511	0.433438	1392	311.167	1080.83	48.8333	31.1667	0.0451812	0.100161
Actinidia37703	DTZ79_02g14070	0.0236492	0.0547711	0.431783	1233	280.833	952.167	22.1667	14.8333	0.0232802	0.052819
Actinidia18704	DTZ79_03g00320	0.0168888	0.0503054	0.335725	2682	601.167	2080.83	34.75	29.25	0.0167	0.0486554
Actinidia29032	DTZ79_03g05810	0.0591357	0.101042	0.585261	1542	353.5	1188.5	67.5833	33.4167	0.0568644	0.0945309
Actinidia34295	DTZ79_03g08000	0.00590889	0.0214319	0.275706	4392	993.917	3398.08	20	21	0.00588567	0.0211285
Actinidia34179	DTZ79_03g09380	0.00680534	0.0228734	0.297522	2016	466.083	1549.92	10.5	10.5	0.00677456	0.0225282
Actinidia07716	DTZ79_03g13480	0.0419745	0.0714611	0.587375	1701	386.333	1314.67	53.6667	26.3333	0.0408215	0.0681622
Actinidia03030	DTZ79_03g14440	0.106825	0.154681	0.690612	684	146.667	537.333	53.5	20.5	0.0995658	0.139773
Actinidia04475	DTZ79_03g18210	0.0172704	0.0461843	0.373944	1842	416.75	1425.25	24.3333	18.6667	0.017073	0.044791
Actinidia23519	DTZ79_03g19000	0.0113491	0.0437472	0.259426	2181	494.167	1686.83	19	21	0.0112637	0.0424958
Actinidia30813	DTZ79_04g05220	0.0109775	0.0453947	0.241823	1419	317.833	1101.17	12	14	0.0108975	0.0440482
Actinidia15634	DTZ79_04g06030	0.0109059	0.0362495	0.300856	1749	409.75	1339.25	14.5	14.5	0.010827	0.0353874
Actinidia21299	DTZ79_04g07940	0.0370263	0.0638275	0.580099	1413	317.333	1095.67	39.5833	19.4167	0.0361272	0.061187
Actinidia23019	DTZ79_04g08970	0.116761	0.199764	0.584494	2247	491.333	1755.67	189.833	86.1667	0.108126	0.175373
Actinidia23301	DTZ79_04g09460	0.0128437	0.0200429	0.640809	909	202.25	706.75	9	4	0.0127343	0.0197775
Actinidia17341	DTZ79_05g01430	0.0131778	0.0513774	0.25649	1539	352.417	1186.58	15.5	17.5	0.0130627	0.0496571
Actinidia20101	DTZ79_05g04580	0.0315723	0.0337411	0.935723	1848	416.75	1431.25	44.25	13.75	0.030917	0.0329934
Actinidia16042	DTZ79_05g04780	0.0183625	0.0446328	0.411413	1431	319.25	1111.75	20.1667	13.8333	0.0181396	0.0433307
Actinidia06065	DTZ79_05g06780	0.0129304	0.0386703	0.334376	1515	344.917	1170.08	15	13	0.0128196	0.0376903
Actinidia01961	DTZ79_05g07220	0.257403	0.423125	0.608338	1308	284.5	1023.5	223	92	0.21788	0.323374
Actinidia18106	DTZ79_05g08440	0.0491176	0.0609043	0.806472	1761	390.333	1370.67	65.1667	22.8333	0.0475438	0.058497
Actinidia11979	DTZ79_05g09900	0.0110983	0.0608246	0.182464	2400	539.167	1860.83	20.5	31.5	0.0110166	0.0584235
Actinidia12091	DTZ79_05g10860	0.0090325	0.0290985	0.310411	2088	473	1615	14.5	13.5	0.00897833	0.0285412
Actinidia19939	DTZ79_05g11430	0.0162992	0.0379182	0.429851	1530	351.583	1178.42	19	13	0.0161233	0.0369756
Actinidia15078	DTZ79_06g01000	0.0734462	0.118439	0.620118	1404	322.5	1081.5	75.6667	35.3333	0.0699646	0.109561
Actinidia25755	DTZ79_06g01350	0.0334932	0.0977246	0.34273	795	169.167	625.833	20.5	15.5	0.0327563	0.0916256
Actinidia15058	DTZ79_06g02340	0.0211181	0.050902	0.414879	3249	751.833	2497.17	52	37	0.0208236	0.049213
Actinidia13416	DTZ79_06g05020	0.0275146	0.0491876	0.559381	1836	407.833	1428.17	38.5833	19.4167	0.027016	0.0476093
Actinidia13412	DTZ79_06g05170	0.00789741	0.0210049	0.37598	1962	434.5	1527.5	12	9	0.00785597	0.0207135
Actinidia13442	DTZ79_06g05590	0.0771229	0.0978915	0.787841	1551	342.333	1208.67	88.5833	31.4167	0.0732901	0.0917722
Actinidia16747	DTZ79_06g06020	0.0287108	0.0592947	0.484205	1881	416.583	1464.42	41.25	23.75	0.0281682	0.0570114
Actinidia16861	DTZ79_06g07760	0.0451695	0.0824113	0.548099	930	211.417	718.583	31.5	16.5	0.0438363	0.0780449
Actinidia16878	DTZ79_06g07930	0.0471821	0.0741752	0.63609	2328	503.833	1824.17	83.4167	35.5833	0.0457286	0.0706252
Actinidia16898	DTZ79_06g08120	0.296813	0.463424	0.640477	654	146.083	507.917	124.5	50.5	0.245119	0.345693
Actinidia00245	DTZ79_06g10130	0.0286813	0.0772597	0.371233	1770	401.833	1368.17	38.5	29.5	0.0281398	0.0734135
Actinidia20495	DTZ79_06g13860	0.11334	0.227411	0.498395	1749	395.917	1353.08	142.333	77.6667	0.105192	0.196169
Actinidia18032	DTZ79_06g14300	0.0379569	0.0991806	0.382705	1293	288.833	1004.17	37.1667	26.8333	0.0370124	0.0929025
Actinidia28084	DTZ79_07g03520	0.0293237	0.0638934	0.458947	1266	295.25	970.75	27.9167	18.0833	0.0287578	0.0612475
Actinidia28087	DTZ79_07g03550	0.0708083	0.130597	0.54219	1476	330.25	1145.75	77.4167	39.5833	0.0675686	0.119859
Actinidia28102	DTZ79_07g03710	0.0254301	0.0549856	0.462487	1404	317.5	1086.5	27.1667	16.8333	0.0250038	0.0530184
Actinidia21529	DTZ79_07g06740	0.074172	0.126384	0.586881	1743	391.917	1351.08	95.4167	45.5833	0.0706223	0.116309
Actinidia26149	DTZ79_07g08260	0.102742	0.151153	0.679724	447	99.8333	347.167	33.3333	13.6667	0.0960154	0.136895
Actinidia06485	DTZ79_07g08630	0.011354	0.0279998	0.405504	1356	291.083	1064.92	12	8	0.0112685	0.0274835
Actinidia06555	DTZ79_07g09400	0.00865754	0.0306663	0.282314	1644	366.083	1277.92	11	11	0.00860776	0.0300478
Actinidia28434	DTZ79_07g10560	0.0105491	0.0397444	0.265424	2235	516.667	1718.33	18	20	0.0104753	0.0387097
Actinidia25367	DTZ79_08g00280	0.129873	0.217079	0.598275	1011	237.417	773.583	92.25	44.75	0.11925	0.188487
Actinidia13116	DTZ79_08g02310	0.0760723	0.132883	0.572476	1308	290.833	1017.17	73.5833	35.4167	0.0723415	0.121777
Actinidia21263	DTZ79_08g04950	0.0362983	0.0849468	0.427306	1530	351.75	1178.25	41.75	28.25	0.0354339	0.0803127
Actinidia05689	DTZ79_08g14680	0.0998646	0.194334	0.51388	1347	309.583	1037.42	97	53	0.0935015	0.171198
Actinidia01881	DTZ79_08g15390	0.021274	0.0559463	0.380257	1743	408.083	1334.92	28	22	0.0209751	0.0539106
Actinidia05551	DTZ79_08g16050	0.0734184	0.180156	0.407527	975	219.583	755.417	52.8333	35.1667	0.0699393	0.160152
Actinidia32661	DTZ79_09g01470	0.0378703	0.0714826	0.529783	2118	473	1645	60.75	32.25	0.0369301	0.0681818
Actinidia32678	DTZ79_09g01640	0.0207927	0.0701059	0.296589	1722	381	1341	27.5	25.5	0.0205071	0.0669291
Actinidia17234	DTZ79_09g04590	0.155615	0.249717	0.623164	1752	400.583	1351.42	189.917	85.0833	0.140532	0.212399
Actinidia12217	DTZ79_09g09320	0.0103253	0.0398236	0.259276	1752	386.75	1365.25	14	15	0.0102545	0.0387847
Actinidia12264	DTZ79_09g09940	0.00868002	0.0144757	0.599626	1206	279	927	8	4	0.00862999	0.0143369
Actinidia11691	DTZ79_09g10490	0.012021	0.0289483	0.415256	1932	422.583	1509.42	18	12	0.0119251	0.0283968
Actinidia20530	DTZ79_09g11940	0.0256571	0.0787452	0.325824	1239	277.583	961.417	24.25	20.75	0.0252232	0.0747523
Actinidia20582	DTZ79_09g12450	0.012321	0.0436688	0.282146	1830	418.417	1411.58	17.25	17.75	0.0122203	0.0424218
Actinidia26189	DTZ79_10g00820	0.0192082	0.0736595	0.26077	1722	416.917	1305.08	24.75	29.25	0.0189643	0.0701579
Actinidia33834	DTZ79_10g01770	0.0112301	0.0644981	0.174115	2190	485.417	1704.58	19	30	0.0111464	0.0618026
Actinidia17838	DTZ79_10g03700	0.0079361	0.0331757	0.239214	1794	400.583	1393.42	11	13	0.00789426	0.0324527
Actinidia17852	DTZ79_10g03860	0.0391703	0.07787	0.503022	1650	363.917	1286.08	49.0833	26.9167	0.038165	0.0739638
Actinidia17867	DTZ79_10g04040	0.00424758	0.0219474	0.193534	2115	462.333	1652.67	7	10	0.00423558	0.0216294
Actinidia04405	DTZ79_10g05140	0.011905	0.0198031	0.601168	882	204.667	677.333	8	4	0.011811	0.019544
Seq_1	Seq_2	Ka	Ks	Ka_Ks	EffectiveLen	AverageS-sites	AverageN-sites	cN	cS	pN	pS	Note
Actinidia29389	DTZ79_10g06780	0.0231002	0.0446443	0.517428	1059	238.417	820.583	18.6667	10.3333	0.022748	0.0433415
Actinidia29511	DTZ79_10g08040	0.0426462	0.0975687	0.437089	1374	300.583	1073.42	44.5	27.5	0.0414564	0.0914888
Actinidia37914	DTZ79_10g11980	0.0141867	0.0576943	0.245894	1659	378.167	1280.83	18	21	0.0140534	0.0555311
Actinidia29766	DTZ79_11g00600	0.00334604	0.046412	0.0720943	1143	244.417	898.583	3	11	0.00333859	0.0450051
Actinidia19611	DTZ79_11g02940	0.0301013	0.0391694	0.768492	1461	334.083	1126.92	33.25	12.75	0.0295053	0.0381641
Actinidia03531	DTZ79_11g05590	0.0121636	0.0271786	0.447543	2265	524.5	1740.5	21	14	0.0120655	0.0266921
Actinidia23109	DTZ79_11g06470	0.00233078	0.0147771	0.157729	3330	751.75	2578.25	6	11	0.00232716	0.0146325
Actinidia15721	DTZ79_11g07470	0.0257111	0.0649815	0.395668	2070	451.167	1618.83	40.9167	28.0833	0.0252754	0.062246
Actinidia15786	DTZ79_11g08000	0.0700062	0.161788	0.432704	1413	312.083	1100.92	73.5833	45.4167	0.0668382	0.145527
Actinidia01778	DTZ79_11g08500	0.0511393	0.0929917	0.549934	1842	419.25	1422.75	70.3333	36.6667	0.0494348	0.0874578
Actinidia32727	DTZ79_11g08970	0.0140831	0.0792642	0.177673	1689	398.833	1290.17	18	30	0.0139517	0.0752194
Actinidia32109	DTZ79_11g09400	0.0209473	0.0561237	0.373234	963	212.667	750.333	15.5	11.5	0.0206575	0.0540752
Actinidia15687	DTZ79_11g12320	0.0631876	0.0952591	0.663323	1374	302.75	1071.25	64.9167	27.0833	0.060599	0.0894577
Actinidia09353	DTZ79_12g03140	0.0482406	0.0624808	0.772088	1146	261.333	884.667	41.3333	15.6667	0.0467219	0.059949
Actinidia09346	DTZ79_12g03200	0.0444942	0.0783213	0.568098	2232	499.75	1732.25	74.8333	37.1667	0.0432001	0.0743705
Actinidia09281	DTZ79_12g04050	0.0568109	0.145501	0.39045	1776	397.583	1378.42	75.4167	52.5833	0.0547125	0.132257
Actinidia05428	DTZ79_12g06700	0.0292061	0.067954	0.429792	1317	310.417	1006.58	28.8333	20.1667	0.0286448	0.0649664
Actinidia09890	DTZ79_12g10940	0.0093441	0.0494864	0.188822	1689	396.75	1292.25	12	19	0.00928613	0.0478891
Actinidia09879	DTZ79_12g11010	0.0172055	0.0594002	0.289655	1890	420.25	1469.75	25	24	0.0170097	0.0571089
Actinidia38410	DTZ79_13g00530	0.016586	0.0383535	0.43245	2337	508.167	1828.83	30	19	0.0164039	0.0373893
Actinidia31950	DTZ79_13g01650	0.0179302	0.0720706	0.248787	1236	276.5	959.5	17	19	0.0177176	0.0687161
Actinidia31949	DTZ79_13g01660	0.0109836	0.0211654	0.518942	2130	479.167	1650.83	18	10	0.0109036	0.0208696
Actinidia31923	DTZ79_13g01860	0.0552434	0.0800471	0.690136	549	121.833	427.167	22.75	9.25	0.0532579	0.0759234
Actinidia08087	DTZ79_13g03810	0.0425169	0.094387	0.450453	1521	361.75	1159.25	47.9167	32.0833	0.0413342	0.0886892
Actinidia22089	DTZ79_13g04760	0.0165216	0.0279457	0.591205	3234	735.167	2498.83	40.8333	20.1667	0.016341	0.0274314
Actinidia00858	DTZ79_13g12110	0.0314221	0.0466935	0.672942	1350	307.417	1042.58	32.0833	13.9167	0.0307729	0.0452697
Actinidia00869	DTZ79_13g12210	0.0168979	0.0167091	1.0113	1320	302.583	1017.42	17	5	0.016709	0.0165244
Actinidia30486	DTZ79_13g13330	0.0818084	0.136138	0.600925	1140	269.083	870.917	67.5	33.5	0.0775045	0.124497
Actinidia06295	DTZ79_13g14090	0.0739009	0.108589	0.680554	1395	319.833	1075.17	75.6667	32.3333	0.0703767	0.101094
Actinidia25862	DTZ79_13g16820	0.00821153	0.0381916	0.215008	2550	590.833	1959.17	16	22	0.00816674	0.0372355
Actinidia25867	DTZ79_13g16880	0.00759287	0.0209594	0.362265	1530	338.667	1191.33	9	7	0.00755456	0.0206693
Actinidia34496	DTZ79_13g18030	0.0213421	0.126472	0.16875	1206	279.25	926.75	19.5	32.5	0.0210413	0.116383
Actinidia22399	DTZ79_14g00690	0.0113167	0.0341416	0.331464	1725	389.5	1335.5	15	13	0.0112317	0.0333761
Actinidia22395	DTZ79_14g00720	0.0110352	0.0362158	0.304708	2124	480.833	1643.17	18	17	0.0109545	0.0353553
Actinidia22313	DTZ79_14g01570	0.0365333	0.0592393	0.616706	1287	286.75	1000.25	35.6667	16.3333	0.0356578	0.0569602
Actinidia22278	DTZ79_14g02030	0.0500271	0.0813205	0.615184	1746	401.167	1344.83	65.0833	30.9167	0.0483951	0.0770669
Actinidia28357	DTZ79_14g04460	0.0531495	0.099813	0.532491	2094	487.75	1606.25	82.4167	45.5833	0.05131	0.0934563
Actinidia27553	DTZ79_14g08770	0.0633171	0.0931206	0.679947	2067	465.333	1601.67	97.25	40.75	0.060718	0.0875716
Actinidia20648	DTZ79_14g11390	0.191953	0.216582	0.886284	1008	228.583	779.417	132	43	0.169357	0.188115
Actinidia32089	DTZ79_14g11720	0.0188838	0.0455224	0.414824	3084	724.5	2359.5	44	32	0.018648	0.0441684
Actinidia33760	DTZ79_15g00800	0.0174762	0.0519046	0.336698	1866	418.75	1447.25	25	21	0.0172741	0.0501493
Actinidia33773	DTZ79_15g00960	0.0200258	0.0603111	0.332042	1464	342.25	1121.75	22.1667	19.8333	0.0197608	0.0579498
Actinidia25143	DTZ79_15g01560	0.0114847	0.0196661	0.583985	2043	463.667	1579.33	18	9	0.0113972	0.0194105
Actinidia23380	DTZ79_15g03620	0.0117184	0.0478613	0.24484	2001	452.917	1548.08	18	21	0.0116273	0.0463661
Actinidia31473	DTZ79_15g04080	0.0566012	0.0703641	0.804406	1935	435.5	1499.5	81.75	29.25	0.0545182	0.0671642
Actinidia05278	DTZ79_15g06820	0.0109311	0.0354257	0.308565	2421	578	1843	20	20	0.0108519	0.0346021
Actinidia05283	DTZ79_15g06870	0.0334784	0.0613868	0.545367	1656	373.25	1282.75	42	22	0.0327422	0.0589417
Actinidia13132	DTZ79_15g07090	0.0600798	0.201756	0.297784	1449	321.75	1127.25	65.0833	56.9167	0.0577364	0.176897
Actinidia19409	DTZ79_15g09110	0.0988348	0.199812	0.494639	1155	254.167	900.833	83.4167	44.5833	0.0925994	0.17541
Actinidia05786	DTZ79_15g10330	0.0322957	0.083601	0.386307	2448	539.333	1908.67	60.3333	42.6667	0.0316102	0.07911
Actinidia05748	DTZ79_15g10800	0.0349666	0.0731493	0.478017	1332	295.333	1036.67	35.4167	20.5833	0.034164	0.0696953
Actinidia05655	DTZ79_15g11850	0.0182616	0.0426694	0.427978	1422	313.417	1108.58	20	13	0.018041	0.0414783
Actinidia05652	DTZ79_15g11900	0.0295935	0.0829445	0.356786	1521	340.667	1180.33	34.25	26.75	0.0290172	0.0785225
Actinidia05625	DTZ79_15g12130	0.0161422	0.0521816	0.309347	1527	337.25	1189.75	19	17	0.0159697	0.0504077
Actinidia05549	DTZ79_15g12960	0.0226796	0.103007	0.220175	1155	259.75	895.25	20	25	0.0223401	0.0962464
Actinidia05532	DTZ79_15g13280	0.0179749	0.0441513	0.407121	1572	361.5	1210.5	21.5	15.5	0.0177613	0.0428769
Actinidia02289	DTZ79_15g14210	0.0356877	0.0545228	0.654546	1338	302.667	1035.33	36.0833	15.9167	0.0348519	0.0525881
Actinidia21765	DTZ79_16g01520	0.0790943	0.113541	0.696617	1707	391.5	1315.5	98.75	41.25	0.0750665	0.105364
Actinidia01760	DTZ79_16g03190	0.0189904	0.0635324	0.298909	1680	391.25	1288.75	24.1667	23.8333	0.018752	0.0609159
Actinidia01734	DTZ79_16g03500	0.0202571	0.0375078	0.540077	1224	273.333	950.667	19	10	0.019986	0.0365854
Actinidia25436	DTZ79_16g03640	0.0616725	0.120433	0.512091	867	185.75	681.25	40.3333	20.6667	0.0592049	0.111261
Actinidia25528	DTZ79_16g04620	0.0316422	0.0902146	0.350744	2430	550	1880	58.25	46.75	0.030984	0.085
Actinidia19361	DTZ79_16g06110	0.0084266	0.0441048	0.191059	1995	443.583	1551.42	13	19	0.00837944	0.042833
Actinidia04954	DTZ79_16g07270	0.0128208	0.0429126	0.298766	1437	335.667	1101.33	14	14	0.0127119	0.041708
Actinidia04902	DTZ79_16g08070	0.0747534	0.14005	0.533763	2061	465.75	1595.25	113.5	59.5	0.0711487	0.127751
Actinidia04897	DTZ79_16g08100	0.0211904	0.0386568	0.548168	2121	457.833	1663.17	34.75	17.25	0.0208939	0.0376775
Actinidia24374	DTZ79_16g10980	0.0403546	0.0640447	0.630101	2205	514.5	1690.5	66.4167	31.5833	0.0392882	0.0613865
Actinidia02637	DTZ79_16g11370	0.01546	0.042495	0.363808	1491	314.667	1176.33	18	13	0.0153018	0.0413136
Actinidia35910	DTZ79_16g13300	0.0393275	0.0774535	0.507756	990	228.75	761.25	29.1667	16.8333	0.0383142	0.0735883
Actinidia12769	DTZ79_17g00360	0.0736968	0.124102	0.593843	924	206.917	717.083	50.3333	23.6667	0.0701917	0.114378
Actinidia24407	DTZ79_17g01170	0.0669868	0.0886938	0.755259	963	219.167	743.833	47.6667	18.3333	0.0640825	0.0836502
Actinidia10980	DTZ79_17g01540	0.0280103	0.0833619	0.336009	2241	513.333	1727.67	47.5	40.5	0.0274937	0.0788961
Actinidia12324	DTZ79_17g03490	0.00534285	0.0224856	0.237612	1443	316	1127	6	7	0.00532387	0.0221519
Actinidia07869	DTZ79_17g05240	0.0461146	0.0830105	0.555527	2016	467.667	1548.33	69.25	36.75	0.0447255	0.0785816
Actinidia31525	DTZ79_17g05970	0.209293	0.308847	0.677658	540	118.833	421.167	76.9167	30.0833	0.182628	0.253156
Seq_1	Seq_2	Ka	Ks	Ka_Ks	EffectiveLen	AverageS-sites	AverageN-sites	cN	cS	pN	pS	Note
Actinidia24301	DTZ79_17g09690	0.0344355	0.150883	0.228227	1488	329.25	1158.75	39	45	0.033657	0.136674
Actinidia20225	DTZ79_18g00940	0.0128854	0.0430431	0.299359	1611	358.583	1252.42	16	15	0.0127753	0.0418313
Actinidia20162	DTZ79_18g01510	0.040452	0.0877338	0.461076	1632	362.333	1269.67	50	30	0.0393804	0.0827967
Actinidia14396	DTZ79_18g01910	0.1416	0.195085	0.725836	987	225.583	761.417	98.25	38.75	0.129036	0.171777
Actinidia14398	DTZ79_18g01930	0.0239155	0.0442975	0.539885	2004	453.333	1550.67	36.5	19.5	0.0235383	0.0430147
Actinidia14588	DTZ79_18g03430	0.0597058	0.125867	0.474358	2001	447.333	1553.67	89.1667	51.8333	0.0573911	0.115872
Actinidia20935	DTZ79_18g05750	0.0087771	0.0268523	0.326866	2784	606.583	2177.42	19	16	0.00872594	0.0263772
Actinidia20906	DTZ79_18g06030	0.0176341	0.0341858	0.515831	1479	326.667	1152.33	20.0833	10.9167	0.0174284	0.0334184
Actinidia08636	DTZ79_18g07000	0.0541401	0.0914805	0.591822	2427	538	1889	98.6667	46.3333	0.0522322	0.0861214
Actinidia08731	DTZ79_18g07920	0.0454632	0.0872273	0.521204	1275	281.333	993.667	43.8333	23.1667	0.0441127	0.082346
Actinidia07656	DTZ79_18g11490	0.0796736	0.150895	0.528007	1626	378	1248	94.3333	51.6667	0.0755876	0.136684
Actinidia34693	DTZ79_18g12500	0.0146119	0.0443019	0.329826	1962	441.667	1520.33	22	19	0.0144705	0.0430189
Actinidia34749	DTZ79_18g13870	0.130685	0.220144	0.593635	1734	395.75	1338.25	160.5	75.5	0.119933	0.190777
Actinidia33697	DTZ79_19g00310	0.0290507	0.0488227	0.595024	2526	587.083	1938.92	55.25	27.75	0.0284953	0.0472676
Actinidia33659	DTZ79_19g00430	0.0153617	0.0382686	0.401417	2397	522.667	1874.33	28.5	19.5	0.0152054	0.0373087
Actinidia12984	DTZ79_19g00620	0.00927226	0.0208865	0.443936	1425	339.833	1085.17	10	7	0.00921517	0.0205983
Actinidia07466	DTZ79_19g00680	0.0574151	0.0756683	0.758774	681	141.25	539.75	29.8333	10.1667	0.0552725	0.0719764
Actinidia33650	DTZ79_19g01110	0.0187534	0.0398344	0.470784	2478	547.75	1930.25	35.75	21.25	0.0185209	0.0387951
Actinidia22483	DTZ79_19g01130	0.0425212	0.0774742	0.548842	1278	284.167	993.833	41.0833	20.9167	0.0413383	0.073607
Actinidia34380	DTZ79_19g02110	0.118063	0.167225	0.706014	879	196.25	682.75	74.5833	29.4167	0.10924	0.149894
Actinidia00395	DTZ79_19g02120	0.0496422	0.153072	0.324307	441	97.5	343.5	16.5	13.5	0.0480349	0.138462
Actinidia00227	DTZ79_19g03720	0.0567772	0.14466	0.392487	1350	301.5	1048.5	57.3333	39.6667	0.0546813	0.131564
Actinidia35565	DTZ79_19g05630	0.0152046	0.0305113	0.498327	2778	618.75	2159.25	32.5	18.5	0.0150515	0.029899
Actinidia35523	DTZ79_19g06130	0.00959364	0.0413987	0.231737	1761	397.25	1363.75	13	16	0.00953254	0.0402769
Actinidia35406	DTZ79_19g07280	0.00992873	0.0532986	0.186285	1245	281.833	963.167	9.5	14.5	0.0098633	0.0514488
Actinidia18764	DTZ79_19g08760	0.0689606	0.189104	0.364671	1056	231.333	824.667	54.3333	38.6667	0.0658852	0.167147
Actinidia25674	DTZ79_19g09770	0.0622435	0.0864752	0.719784	1002	234.667	767.333	45.8333	19.1667	0.0597307	0.0816761
Actinidia18905	DTZ79_19g10180	0.0425761	0.17227	0.247147	1629	360.583	1268.42	52.5	55.5	0.0413902	0.153917
Actinidia35047	DTZ79_19g11090	0.224068	0.36979	0.605934	1674	394.5	1279.5	247.833	115.167	0.193695	0.291931
Actinidia35012	DTZ79_19g11570	0.0164766	0.0583763	0.282249	1425	320.5	1104.5	18	18	0.016297	0.0561622
Actinidia35010	DTZ79_19g11600	0.00470805	0.0352448	0.133581	1656	377.583	1278.42	6	13	0.00469331	0.0344295
Actinidia34976	DTZ79_19g12090	0.0397756	0.11396	0.349031	2517	589.583	1927.42	74.6667	62.3333	0.0387392	0.105724
Actinidia08034	DTZ79_19g12710	0.0691442	0.200719	0.344483	1479	320.833	1158.17	76.5	56.5	0.0660527	0.176104
Actinidia08976	DTZ79_19g14530	0.0598429	0.0822769	0.727335	1947	441.667	1505.33	86.5833	34.4167	0.0575177	0.0779245
Actinidia06447	DTZ79_20g00380	0.0566569	0.133775	0.423525	2013	458.417	1554.58	84.8333	56.1667	0.0545698	0.122523
Actinidia13220	DTZ79_20g01230	0.0439434	0.0806546	0.544834	1548	353.083	1194.92	51	27	0.0426808	0.0764692
Actinidia25477	DTZ79_20g01450	0.736669	2.40852	0.305859	1608	353.583	1254.42	588.5	254.5	0.469142	0.719774
Actinidia13244	DTZ79_20g01540	0.0259237	0.0956824	0.270934	1335	295	1040	26.5	26.5	0.0254808	0.0898305
Actinidia13282	DTZ79_20g01980	0.0494513	0.0998856	0.495079	498	113.167	384.833	18.4167	10.5833	0.0478562	0.0935199
Actinidia13289	DTZ79_20g02050	0.0388892	0.0940381	0.413548	1983	452.583	1530.42	58	40	0.0378982	0.0883815
Actinidia30329	DTZ79_20g03280	0.0342447	0.110947	0.308658	993	226.25	766.75	25.6667	23.3333	0.0334746	0.103131
Actinidia01285	DTZ79_20g03920	0.0099698	0.0404873	0.246245	2982	659.667	2322.33	23	26	0.00990383	0.0394138
Actinidia01274	DTZ79_20g04040	0.0586444	0.113128	0.518388	1581	346	1235	69.6667	36.3333	0.0564103	0.10501
Actinidia01299	DTZ79_20g04190	0.0192279	0.0515437	0.373041	2364	555.417	1808.58	34.3333	27.6667	0.0189836	0.0498125
Actinidia01332	DTZ79_20g04560	0.0137214	0.0355995	0.385438	1815	393.083	1421.92	19.3333	13.6667	0.0135967	0.0347679
Actinidia08478	DTZ79_20g05360	0.0657372	0.132552	0.495934	2385	544.583	1840.42	115.833	66.1667	0.0629386	0.1215
Actinidia08488	DTZ79_20g05470	0.00637928	0.0359921	0.177241	2058	483.75	1574.25	10	17	0.00635223	0.0351421
Actinidia00086	DTZ79_20g05820	0.0730548	0.230004	0.317625	1995	460.25	1534.75	106.833	91.1667	0.0696096	0.198081
Actinidia07529	DTZ79_20g07200	0.00253521	0.014911	0.170023	1524	338.667	1185.33	3	5	0.00253093	0.0147638
Actinidia07554	DTZ79_20g07550	0.0127038	0.0286431	0.443519	813	177.917	635.083	8	5	0.0125968	0.028103
Actinidia24389	DTZ79_20g07870	0.0167598	0.0392908	0.426557	1800	422.333	1377.67	22.8333	16.1667	0.0165739	0.0382794
Actinidia03867	DTZ79_20g08490	0.0188225	0.0503421	0.373891	2286	515.167	1770.83	32.9167	25.0833	0.0185882	0.0486897
Actinidia03971	DTZ79_20g08540	0.0333616	0.0513553	0.649625	2754	596	2158	70.4167	29.5833	0.0326305	0.0496365
Actinidia03955	DTZ79_20g08770	0.0207375	0.0420105	0.493626	1512	346.75	1165.25	23.8333	14.1667	0.0204534	0.0408556
Actinidia17972	DTZ79_20g09630	0.0776618	0.122254	0.635249	1410	332.417	1077.58	79.5	37.5	0.0737762	0.11281
Actinidia17956	DTZ79_20g09780	0.00208466	0.0240839	0.0865581	1863	421.917	1441.08	3	10	0.00208177	0.0237014
Actinidia39218	DTZ79_20g10740	0.00974852	0.0608663	0.160163	2466	555.917	1910.08	18.5	32.5	0.00968544	0.058462
Actinidia20293	DTZ79_20g11200	0.00744562	0.0692355	0.10754	1758	408.25	1349.75	10	27	0.00740878	0.0661359
Actinidia20312	DTZ79_20g11330	0.0205036	0.0623261	0.328973	1860	413.833	1446.17	29.25	24.75	0.0202259	0.0598067
Actinidia20320	DTZ79_20g11400	0.102282	0.177662	0.575713	792	180.167	611.833	58.5	28.5	0.0956143	0.158187
Actinidia30218	DTZ79_20g13810	0.0868521	0.167531	0.518423	1797	420.167	1376.83	112.917	63.0833	0.0820119	0.150139
Actinidia15490	DTZ79_21g01240	0.0302505	0.0841041	0.359679	1698	393.833	1304.17	38.6667	31.3333	0.0296486	0.0795599
Actinidia15390	DTZ79_21g02010	0.0141632	0.0391414	0.361847	2235	524.417	1710.58	24	20	0.0140303	0.0381376
Actinidia15339	DTZ79_21g02650	0.015267	0.0713924	0.213846	2205	484.583	1720.42	26	33	0.0151126	0.0680997
Actinidia36452	DTZ79_21g03330	0.103926	0.164788	0.630664	849	208.417	640.583	62.1667	30.8333	0.097047	0.147941
Actinidia10357	DTZ79_21g05840	0.0175057	0.0701582	0.249517	1572	358.333	1213.67	21	24	0.0173029	0.0669767
Actinidia15160	DTZ79_21g07760	0.0169666	0.0461792	0.367408	1650	368.417	1281.58	21.5	16.5	0.0167761	0.0447862
Actinidia15164	DTZ79_21g07850	0.0114364	0.0456593	0.250473	1827	402.583	1424.42	16.1667	17.8333	0.0113497	0.0442972
Actinidia15185	DTZ79_21g08040	0.0159937	0.060661	0.263657	1896	400.417	1495.58	23.6667	23.3333	0.0158244	0.0582726
Actinidia15216	DTZ79_21g08250	NaN	NaN	NaN	1437	303.25	1132.25	NaN	NaN	NaN	NaN
Actinidia01524	DTZ79_21g09780	0.0202922	0.0359133	0.565032	2472	565.583	1906.42	38.1667	19.8333	0.0200201	0.035067
Actinidia01624	DTZ79_21g10690	0.054182	0.110333	0.491079	1770	406.917	1363.08	71.25	41.75	0.0522712	0.102601
Actinidia22918	DTZ79_21g12000	0.0175396	0.0575153	0.304955	1263	292	971	16.8333	16.1667	0.0173361	0.0553653
Actinidia18623	DTZ79_22g01710	0.0532306	0.0681614	0.78095	1194	264.75	929.25	47.75	17.25	0.0513855	0.0651558
Actinidia18579	DTZ79_22g02310	0.0350654	0.0798647	0.43906	2958	666.583	2291.42	78.5	50.5	0.0342583	0.0757595
Actinidia03844	DTZ79_22g02750	0.00629382	0.0294345	0.213824	2892	658.25	2233.75	14	19	0.00626749	0.0288644
Seq_1	Seq_2	Ka	Ks	Ka_Ks	EffectiveLen	AverageS-sites	AverageN-sites	cN	cS	pN	pS	Note
Actinidia03250	DTZ79_22g03570	0.0219901	0.0611878	0.359387	2043	451	1592	34.5	26.5	0.0216709	0.0587583
Actinidia39878	DTZ79_22g06010	0.16432	0.316819	0.518655	891	203.167	687.833	101.5	52.5	0.147565	0.258409
Actinidia39890	DTZ79_22g06130	0.0883447	0.159142	0.555132	1359	312.083	1046.92	87.25	44.75	0.08334	0.143391
Actinidia31096	DTZ79_22g10680	0.0629602	0.0817949	0.769732	1587	360.25	1226.75	74.0833	27.9167	0.0603899	0.0774925
Actinidia04698	DTZ79_22g12930	0.0896379	0.151879	0.590194	1830	441.25	1388.75	117.333	60.6667	0.0844884	0.137488
Actinidia21102	DTZ79_23g01420	0.0148033	0.0450654	0.328486	2550	571.583	1978.42	29	25	0.0146582	0.0437382
Actinidia21111	DTZ79_23g01530	0.0628898	0.125484	0.501177	1338	313	1025	61.8333	36.1667	0.0603252	0.115548
Actinidia23726	DTZ79_23g03120	0.00868212	0.0322934	0.268851	2718	632.75	2085.25	18	20	0.00863206	0.0316081
Actinidia23773	DTZ79_23g03450	0.0487474	0.0690911	0.705552	987	234.833	752.167	35.5	15.5	0.047197	0.0660043
Actinidia34431	DTZ79_23g04850	0.0407786	0.152747	0.266969	1776	411.25	1364.75	54.1667	56.8333	0.0396898	0.138197
Actinidia23941	DTZ79_23g05120	0.00982279	0.0363538	0.2702	1596	366.333	1229.67	12	13	0.00975874	0.0354868
Actinidia20465	DTZ79_23g05410	0.225473	0.542381	0.41571	585	125.833	459.167	89.4167	48.5833	0.194737	0.386093
Actinidia39289	DTZ79_23g07440	0.0111803	0.0291042	0.384149	1737	385.333	1351.67	15	11	0.0110974	0.0285467
Actinidia30489	DTZ79_23g07560	0.0943779	0.17193	0.548932	1131	257.083	873.917	77.5	39.5	0.0886812	0.153647
Actinidia39302	DTZ79_23g07630	0.00595906	0.0322486	0.184785	1728	380.167	1347.83	8	12	0.00593545	0.0315651
Actinidia39312	DTZ79_23g07750	0.0254708	0.031687	0.803827	1365	303.5	1061.5	26.5833	9.41667	0.0250432	0.0310269
Actinidia18805	DTZ79_23g12050	0.0669561	0.142769	0.468984	1344	301.917	1042.08	66.75	39.25	0.0640544	0.130003
Actinidia18849	DTZ79_23g12470	0.00786819	0.038487	0.204438	1728	386.5	1341.5	10.5	14.5	0.00782706	0.0375162
Actinidia36802	DTZ79_23g15820	0.0212977	0.076813	0.277266	1533	342.417	1190.58	25	25	0.0209981	0.0730105
Actinidia18473	DTZ79_24g00580	0.0285097	0.0727872	0.391686	1701	372.417	1328.58	37.1667	25.8333	0.0279747	0.0693667
Actinidia40273	DTZ79_24g01680	0.00338328	0.0325579	0.103916	2670	596.333	2073.67	7	19	0.00337566	0.0318614
Actinidia40254	DTZ79_24g01960	0.0508337	0.0830595	0.612015	2001	463.167	1537.83	75.5833	36.4167	0.0491492	0.0786254
Actinidia40130	DTZ79_24g03330	0.0177495	0.0698618	0.254065	1332	277.333	1054.67	18.5	18.5	0.0175411	0.0667067
Actinidia40095	DTZ79_24g03830	0.0187933	0.0407268	0.461449	1203	269.083	933.917	17.3333	10.6667	0.0185598	0.0396408
Actinidia19669	DTZ79_24g04680	0.119137	0.227552	0.523557	1413	317.583	1095.42	120.667	62.3333	0.110156	0.196274
Actinidia39996	DTZ79_24g05010	0.00875656	0.0441	0.198562	1752	373.583	1378.42	12	16	0.00870564	0.0428285
Actinidia29740	DTZ79_24g09310	0.0158999	0.039437	0.403172	1968	442.5	1525.5	24	17	0.0157325	0.0384181
Actinidia25020	DTZ79_24g10310	0.0260692	0.0663416	0.392954	1275	299.25	975.75	25	19	0.0256213	0.0634921
Actinidia40353	DTZ79_24g13320	0.0298831	0.0831801	0.359258	1698	389.5	1308.5	38.3333	30.6667	0.0292956	0.0787334
Actinidia04364	DTZ79_25g00320	0.0138091	0.0359292	0.384341	2391	527.333	1863.67	25.5	18.5	0.0136827	0.0350822
Actinidia04338	DTZ79_25g00790	0.0203315	0.058328	0.348571	2007	436.583	1570.42	31.5	24.5	0.0200584	0.0561176
Actinidia14951	DTZ79_25g02320	0.118575	0.212393	0.558279	2076	469	1607	176.25	86.75	0.109676	0.184968
Actinidia14898	DTZ79_25g03090	0.0559178	0.106546	0.524824	1746	394.333	1351.67	72.8333	39.1667	0.0538841	0.0993238
Actinidia31220	DTZ79_25g04070	0.0118243	0.0577329	0.20481	1863	413.917	1449.08	17	23	0.0117316	0.0555667
Actinidia14816	DTZ79_25g08240	0.0080697	0.0385095	0.209551	1392	333	1059	8.5	12.5	0.00802644	0.0375375
Actinidia15720	DTZ79_25g09770	0.0336865	0.1976	0.170478	1494	325.25	1168.75	38.5	56.5	0.0329412	0.173713
Actinidia09237	DTZ79_26g02160	0.00899291	0.0246176	0.365304	1449	330.333	1118.67	10	8	0.00893921	0.024218
Actinidia18161	DTZ79_26g03370	0.0255213	0.0584899	0.436338	2112	481.333	1630.67	40.9167	27.0833	0.025092	0.0562673
Actinidia18285	DTZ79_26g04420	0.0551975	0.103572	0.532938	1311	304.083	1006.92	53.5833	29.4167	0.0532153	0.0967388
Actinidia18293	DTZ79_26g04510	0.0285976	0.0430225	0.664712	702	167.417	534.583	15	7	0.0280592	0.0418118
Actinidia16202	DTZ79_26g05430	0.0204068	0.0586012	0.348232	1680	363.667	1316.33	26.5	20.5	0.0201317	0.0563703
Actinidia33047	DTZ79_26g06410	0.0532324	0.120285	0.442552	1689	388.417	1300.58	66.8333	43.1667	0.0513872	0.111135
Actinidia04949	DTZ79_26g06560	0.275615	0.561784	0.490607	2274	513	1761	406.167	202.833	0.230645	0.395387
Actinidia37630	DTZ79_26g07020	0.00881859	0.0602983	0.146249	1320	293.417	1026.58	9	17	0.00876695	0.0579381
Actinidia04871	DTZ79_26g07210	0.076733	0.166148	0.461836	771	167.75	603.25	44	25	0.0729383	0.149031
Actinidia07235	DTZ79_26g08940	0.0563686	0.0919149	0.613269	1833	418.083	1414.92	76.8333	36.1667	0.0543024	0.0865059
Actinidia07048	DTZ79_26g10570	0.0411656	0.0880551	0.467498	2451	553.667	1897.33	76	46	0.0400562	0.0830825
Actinidia06870	DTZ79_26g12480	0.056843	0.101012	0.562732	867	189.583	677.417	37.0833	17.9167	0.0547423	0.0945055
Actinidia36243	DTZ79_27g00090	0.0412024	0.0727593	0.566283	2550	573.25	1976.75	79.25	39.75	0.0400911	0.0693415
Actinidia36242	DTZ79_27g00100	0.095507	0.106176	0.899519	969	225.583	743.417	66.6667	22.3333	0.089676	0.0990026
Actinidia36218	DTZ79_27g00320	0.0266976	0.0647625	0.412238	1884	435.167	1448.83	38	27	0.026228	0.0620452
Actinidia36147	DTZ79_27g01110	0.0428429	0.0733268	0.584273	2019	458.083	1560.92	65	32	0.0416422	0.0698563
Actinidia36102	DTZ79_27g01530	0.00757009	0.0452541	0.16728	846	182.167	663.833	5	8	0.00753201	0.0439158
Actinidia36037	DTZ79_27g02120	0.0128919	0.0421553	0.305819	1950	463.5	1486.5	19	19	0.0127817	0.0409924
Actinidia07826	DTZ79_27g02800	0.0318914	0.0364984	0.873775	1614	364.917	1249.08	39	13	0.0312229	0.0356246
Actinidia07820	DTZ79_27g03110	0.0429477	0.0825816	0.520064	1635	377.25	1257.75	52.5	29.5	0.0417412	0.0781975
Actinidia36281	DTZ79_27g03670	0.0725115	0.175315	0.413606	2256	505.333	1750.67	121	79	0.0691165	0.156332
Actinidia36290	DTZ79_27g03860	0.00580142	0.0277474	0.209079	1893	422.167	1470.83	8.5	11.5	0.00577904	0.0272404
Actinidia36415	DTZ79_27g05080	0.00770134	0.0475398	0.161998	1830	416.083	1413.92	10.8333	19.1667	0.00766193	0.0460645
Actinidia36496	DTZ79_27g06100	0.0529325	0.0732379	0.722748	1980	471.75	1508.25	77.0833	32.9167	0.0511078	0.0697757
Actinidia36510	DTZ79_27g06260	0.0425581	0.0951782	0.447142	2055	457.75	1597.25	66.0833	40.9167	0.0413732	0.0893865
Actinidia17908	DTZ79_28g00720	0.0106279	0.0264139	0.402361	1512	327.5	1184.5	12.5	8.5	0.010553	0.0259542
Actinidia24327	DTZ79_28g01950	0.0374205	0.0793925	0.471335	1326	298.667	1027.33	37.5	22.5	0.0365023	0.0753348
Actinidia21230	DTZ79_28g03980	0.0168865	0.0309733	0.545196	1722	384.5	1337.5	22.3333	11.6667	0.0166978	0.0303424
Actinidia08538	DTZ79_28g04010	0.0446332	0.0397316	1.12337	1584	353.167	1230.83	53.3333	13.6667	0.0433311	0.0386975
Actinidia30061	DTZ79_28g06840	0.0389449	0.0657201	0.592588	2019	455.583	1563.42	59.3333	28.6667	0.0379511	0.062923
Actinidia24081	DTZ79_28g09700	0.019908	0.0510153	0.390236	1551	354.833	1196.17	23.5	17.5	0.0196461	0.0493189
Actinidia24491	DTZ79_28g10890	0.00974306	0.0442494	0.220185	2508	562.417	1945.58	18.8333	24.1667	0.00968004	0.0429693
Actinidia06968	DTZ79_28g11360	0.0608449	0.123561	0.492427	1044	234.083	809.917	47.3333	26.6667	0.0584422	0.11392
Actinidia16375	DTZ79_28g11530	0.057765	0.101862	0.567091	1893	422.583	1470.42	81.75	40.25	0.0555965	0.0952475
Actinidia16320	DTZ79_28g12140	0.05631	0.11253	0.500399	1284	285.5	998.5	54.1667	29.8333	0.054248	0.104495
Actinidia01363	DTZ79_29g03290	0.00851435	0.0302919	0.281077	759	168.417	590.583	5	5	0.00846621	0.0296883
Actinidia34037	DTZ79_29g04090	0.00636834	0.0277626	0.229386	1203	256.833	946.167	6	7	0.00634138	0.027255
Actinidia13711	DTZ79_29g04530	0.0182555	0.0507808	0.359496	1359	305.5	1053.5	19	15	0.0180351	0.0490998
Actinidia13718	DTZ79_29g04630	0.0170254	0.0295541	0.576077	1797	391.083	1405.92	23.6667	11.3333	0.0168336	0.0289793
Actinidia07837	DTZ79_29g06780	0.0205017	0.0366796	0.55894	1092	251.417	840.583	17	9	0.0202241	0.0357971
Actinidia19847	DTZ79_29g07090	0.00624281	0.0334532	0.186613	1845	397.333	1447.67	9	13	0.0062169	0.0327181
Actinidia07385	DTZ79_29g12400	0.0395006	0.0760991	0.519067	2706	616.083	2089.92	80.4167	44.5833	0.0384784	0.0723658

## Sheet: S8
Table S8: Detailed information of PPRs modules during the fruit development and maturation of Actinidia chinensis
Module_turquoise	Subfamily	Module_blue	Subfamily	Module_brown	Subfamily	Module_grey	Subfamily
Actinidia00227.t1	P	Actinidia40353.t1	P	Actinidia06968.t1	P	Actinidia09890.t1	E+
Actinidia00245.t1	E	Actinidia04949.t1	P	Actinidia08466.t1	P	Actinidia10706.t1	P
Actinidia00669.t1	P	Actinidia04954.t1	P	Actinidia08636.t1	DYW	Actinidia10980.t1	E+
Actinidia00858.t1	P	Actinidia05652.t1	DYW	Actinidia08649.t1	P	Actinidia11979.t1	P
Actinidia01117.t1	P	Actinidia40273.t1	P	Actinidia09879.t1	P	Actinidia12264.t1	P
Actinidia01299.t1	P	Actinidia06003.t1	P			Actinidia12681.t1	E
Actinidia01363.t1	P	Actinidia06447.t1	P			Actinidia12984.t1	P
Actinidia01627.t1	P					Actinidia13442.t1	P
Actinidia01760.t1	P					Actinidia13718.t1	P
Actinidia01885.t1	P					Actinidia14396.t1	P
Actinidia01961.t1	E					Actinidia14730.t1	P
Actinidia02637.t1	P					Actinidia15242.t1	E+
Actinidia03030.t1	P					Actinidia15490.t1	P
Actinidia03250.t1	P					Actinidia15785.t1	P
Actinidia03522.t1	E+					Actinidia16042.t1	P
Actinidia03531.t1	DYW					Actinidia17037.t1	P
Actinidia03646.t1	P					Actinidia17838.t1	P
Actinidia03844.t3	P					Actinidia17867.t1	DYW
Actinidia03955.t1	P					Actinidia17908.t1	P
Actinidia04338.t1	E+					Actinidia18285.t1	E
Actinidia04364.t1	P					Actinidia18473.t1	P
Actinidia04405.t1	P					Actinidia19361.t1	E+
Actinidia04473.t1	P					Actinidia19409.t1	P
Actinidia04475.t1	P					Actinidia19612.t1	P
Actinidia04698.t1	P					Actinidia20981.t1	P
Actinidia04890.t1	E+					Actinidia21111.t1	P
Actinidia05278.t1	P					Actinidia21529.t1	P
Actinidia05301.t1	P					Actinidia22918.t1	P
Actinidia05343.t1	P					Actinidia23933.t1	E
Actinidia05428.t1	P					Actinidia24301.t1	P
Actinidia05532.t1	P					Actinidia25436.t1	P
Actinidia05549.t1	P					Actinidia25477.t1	P
Actinidia05551.t1	P					Actinidia25528.t1	P
Actinidia05625.t1	P					Actinidia25867.t1	P
Actinidia05689.t1	P					Actinidia26189.t1	P
Actinidia05748.t1	E					Actinidia27070.t1	P
Actinidia05786.t1	P					Actinidia27141.t1	E
Actinidia05956.t1	P					Actinidia27553.t1	E
Actinidia06485.t1	P					Actinidia28084.t1	P
Actinidia06778.t1	P					Actinidia29766.t1	P
Actinidia07529.t1	P					Actinidia30486.t1	E+
Actinidia07656.t1	E					Actinidia31220.t1	P
Actinidia07826.t1	P					Actinidia31302.t1	DYW
Actinidia07837.t1	E+					Actinidia31333.t1	P
Actinidia07859.t1	P					Actinidia31796.t1	E+
Actinidia08123.t1	P					Actinidia32109.t1	P
Actinidia08478.t1	E+					Actinidia32551.t1	P
Actinidia08538.t1	E+					Actinidia32795.t1	P
Actinidia08731.t1	P					Actinidia33264.t1	P
Actinidia08976.t1	P					Actinidia34976.t1	P
Actinidia09043.t1	E					Actinidia35523.t1	P
Actinidia09237.t1	E+					Actinidia36037.t1	P
Actinidia09281.t1	E+					Actinidia36218.t1	P
Actinidia10267.t1	P					Actinidia36802.t1	DYW
Actinidia10357.t2	P					Actinidia36956.t1	DYW
Actinidia11313.t1	P					Actinidia39312.t1	P
Actinidia11685.t1	P					Actinidia39525.t1	E
Actinidia12716.t1	P					Actinidia39996.t1	P
Actinidia12757.t1	P					Actinidia40130.t1	P
Actinidia12769.t1	E					Actinidia05776.t1	P
Actinidia13116.t1	E
Actinidia13132.t1	P
Actinidia13711.t1	E
Actinidia14816.t1	P
Actinidia14898.t1	E
Actinidia15078.t1	P
Actinidia15159.t1	E+
Actinidia15216.t1	P
Actinidia15339.t1	P
Actinidia15367.t1	E+
Actinidia15634.t1	E+
Actinidia15687.t1	P
Actinidia16202.t1	P
Actinidia16320.t1	E
Actinidia16375.t1	P
Actinidia16861.t1	P
Actinidia16879.t1	E
Actinidia17234.t1	P
Actinidia17852.t1	P
Actinidia17915.t1	P
Actinidia17956.t1	P
Actinidia18032.t1	E
Actinidia18033.t1	E
Actinidia18106.t1	P
Actinidia18293.t1	E+
Actinidia18390.t1	DYW
Actinidia18579.t1	E
Actinidia18704.t1	P
Actinidia18764.t1	P
Actinidia18849.t1	E
Actinidia18966.t1	E+
Actinidia19062.t1	P
Actinidia19198.t1	E
Actinidia19216.t1	E+
Actinidia19611.t1	P
Actinidia19669.t1	P
Actinidia19705.t1	E
Actinidia19717.t1	P
Actinidia20025.t1	P
Actinidia20162.t1	P
Actinidia20225.t1	DYW
Actinidia20320.t1	E
Actinidia20465.t1	P
Actinidia20495.t1	E
Actinidia20935.t1	P
Actinidia21102.t1	P
Actinidia21299.t3	P
Actinidia22089.t1	DYW
Actinidia22304.t1	E
Actinidia23019.t1	P
Actinidia23109.t1	P
Actinidia23519.t1	E+
Actinidia23726.t1	E
Actinidia23773.t1	P
Actinidia23849.t1	E+
Actinidia23941.t1	P
Actinidia24041.t2	P
Actinidia24081.t1	P
Actinidia24389.t1	DYW
Actinidia24456.t1	P
Actinidia24491.t1	P
Actinidia24889.t1	P
Actinidia25020.t1	E
Actinidia25143.t1	P
Actinidia25367.t1	P
Actinidia25755.t1	P
Actinidia25862.t1	P
Actinidia26149.t1	P
Actinidia26187.t1	E+
Actinidia28087.t1	P
Actinidia28434.t1	E
Actinidia28812.t1	P
Actinidia29032.t1	P
Actinidia29389.t2	P
Actinidia29423.t1	E
Actinidia29740.t1	E+
Actinidia29998.t1	E+
Actinidia30329.t1	P
Actinidia30489.t1	P
Actinidia30813.t1	P
Actinidia31096.t1	E+
Actinidia31566.t1	P
Actinidia32089.t1	P
Actinidia32677.t1	P
Actinidia32678.t1	P
Actinidia32859.t1	P
Actinidia33047.t1	E+
Actinidia33505.t1	E+
Actinidia33592.t1	DYW
Actinidia33659.t1	E+
Actinidia33760.t2	P
Actinidia34037.t3	P
Actinidia34114.t1	P
Actinidia34201.t1	E
Actinidia34295.t3	P
Actinidia34412.t1	E
Actinidia34431.t1	DYW
Actinidia34496.t1	P
Actinidia34673.t1	E+
Actinidia34693.t1	P
Actinidia34749.t1	P
Actinidia34755.t1	P
Actinidia35012.t1	P
Actinidia35252.t1	P
Actinidia35406.t1	P
Actinidia35565.t1	P
Actinidia35774.t1	DYW
Actinidia35825.t1	DYW
Actinidia36147.t1	P
Actinidia36290.t1	P
Actinidia36510.t1	E
Actinidia37413.t1	P
Actinidia37630.t1	E
Actinidia37703.t1	E+
Actinidia37914.t1	P
Actinidia37949.t1	P
Actinidia38240.t1	E
Actinidia38410.t1	P
Actinidia38807.t1	P
Actinidia39218.t1	P
Actinidia39289.t1	E
Actinidia39878.t1	P
Actinidia39996.t1	P
Actinidia00395.t1	P
Actinidia01285.t1	P
Actinidia01390.t1	P
Actinidia01778.t1	DYW
Actinidia02289.t1	P

## Sheet: S9
Table S9: Differentially expressed PPR genes in response to Psa infection
Kiwifruit	Infection Time	Gene	logFC	logCPM	F	PValue
HT	48	Actinidia00669	-1.57098	11.885	47.4591	0.0426906
HT	48	Actinidia04470	1.87669	11.8169	38.1968	0.043431
HT	48	Actinidia04930	-1.17021	13.0347	18.8343	0.00717343
HT	96	Actinidia04930	-1.09138	13.0798	17.6958	0.0121672
HT	24	Actinidia05278	-1.48793	13.5644	16.6268	0.00243109
HT	48	Actinidia05278	-2.2451	13.3515	35.8159	0.000301029
HT	96	Actinidia05278	-2.27176	13.3762	34.7247	0.00023669
HT	48	Actinidia05776	-1.3152	13.2	27.3196	0.00128605
HY	48	Actinidia05776	-0.911689	12.8571	29.8092	0.0447796
HT	96	Actinidia05776	-1.0268	13.31	21.499	0.00942025
HT	24	Actinidia08478	-1.76439	12.0483	15.132	0.0170222
HT	48	Actinidia08478	-2.88252	11.8713	39.4705	0.000856317
HT	96	Actinidia08478	-2.02462	12.0038	27.7838	0.0084683
HY	96	Actinidia08478	-1.48371	12.8212	5.97922	0.0333386
HT	24	Actinidia08649	1.07298	13.3119	8.97071	0.0140899
HY	12	Actinidia12756	-5.17247	11.8391	15.8127	0.00461336
HT	24	Actinidia12757	-4.54014	11.5514	6.49101	0.035818
HT	96	Actinidia12757	-4.54444	11.5465	6.08561	0.04329
HT	12	Actinidia13697	-2.60623	11.9948	9.96446	0.0158035
HT	24	Actinidia13697	-2.05285	11.7806	7.39593	0.0223831
HT	48	Actinidia13697	-2.16119	11.7265	9.08209	0.0162905
HT	96	Actinidia13697	-1.96555	11.7865	8.32258	0.0241391
HY	96	Actinidia14588	2.51385	11.6208	50.132	0.0223513
HY	12	Actinidia16224	-1.959	12.5314	9.15066	0.0134776
HY	24	Actinidia16224	-2.17043	12.4176	11.2321	0.00850668
HY	48	Actinidia16224	-2.02871	12.4612	9.79114	0.011926
HY	96	Actinidia16224	-2.21801	12.4695	11.262	0.00676364
HT	48	Actinidia16375	1.46312	12.6422	32.2018	0.0114144
HT	96	Actinidia16375	1.45017	12.6365	32.5049	0.0130746
HT	48	Actinidia16582	-1.45407	12.3775	10.4764	0.0140867
HY	48	Actinidia17915	-0.399208	15.1138	5.21128	0.0479326
HT	12	Actinidia17999	2.07361	12.6294	51.1533	0.00192914
HT	24	Actinidia17999	2.02215	12.6034	39.2511	0.00136051
HT	48	Actinidia17999	1.93175	12.553	65.9796	0.0023735
HT	96	Actinidia17999	1.62643	12.3815	49.6185	0.015602
HT	24	Actinidia18033	1.79292	11.982	23.4168	0.0341855
HT	48	Actinidia18033	2.05746	12.1044	63.739	0.0107657
HT	96	Actinidia18033	1.72906	11.9538	29.5094	0.0430144
HY	12	Actinidia18285	-0.782155	15.6004	24.1549	0.000702366
HY	24	Actinidia18285	-0.409965	15.7443	9.61565	0.0127069
HY	48	Actinidia18285	-0.402042	15.7522	11.5849	0.00766263
HY	96	Actinidia18285	-1.01832	15.5009	49.0622	2.78e-05
HT	48	Actinidia18293	1.60512	12.4252	35.2405	0.0135953
HT	96	Actinidia18293	1.37187	12.3065	22.6969	0.0437401
HT	12	Actinidia18849	-0.943389	16.2732	6.37777	0.0304589
HY	24	Actinidia18849	-0.945201	13.1509	17.2214	0.0170958
HT	48	Actinidia18849	-1.11689	16.113	9.10576	0.0161923
HY	48	Actinidia18849	-1.52264	12.9914	40.5809	0.000516387
HT	96	Actinidia18849	-0.829914	16.2393	5.39465	0.0454558
HT	24	Actinidia18966	-1.44555	13.6334	26.5039	0.000496301
HT	48	Actinidia18966	-1.24989	13.6601	20.0254	0.00195614
HT	96	Actinidia18966	-1.13478	13.7171	19.7722	0.0016323
HY	24	Actinidia19062	1.41572	12.1891	71.2678	0.0390197
HY	48	Actinidia19062	1.51128	12.2427	76.4078	0.0259682
HT	12	Actinidia19198	0.950778	13.9812	8.32104	0.0165197
HT	24	Actinidia19198	-0.861705	13.1298	5.50828	0.0440912
HT	48	Actinidia19198	-2.4376	12.7221	26.8833	0.000779686
HY	48	Actinidia19198	-1.93822	12.2166	73.3048	0.00257265
HT	96	Actinidia19198	-1.04502	13.0634	7.80598	0.0210389
HY	96	Actinidia19198	-1.96086	12.2519	42.5603	0.0028118
HT	12	Actinidia20495	-2.08204	12.1394	42.2469	0.0250881
HT	48	Actinidia22399	-2.52595	11.3147	94.7271	0.0402378
HT	96	Actinidia22399	-2.68818	11.3461	69.4132	0.0346989
HT	48	Actinidia23933	-1.10014	12.8342	23.587	0.0200309
HT	12	Actinidia24301	1.40452	13.4642	41.0122	0.00121716
HY	24	Actinidia24301	0.98016	13.1031	25.2767	0.0240489
HY	48	Actinidia24301	1.17375	13.2204	41.7522	0.00555541
HT	24	Actinidia24491	1.28143	12.7699	26.1587	0.0176975
HT	48	Actinidia24491	1.33852	12.8052	36.204	0.0116021
HT	12	Actinidia24889	1.2735	13.954	35.8598	0.000268102
HY	12	Actinidia25020	2.09263	12.7686	62.3002	0.000262421
HY	24	Actinidia25020	2.65774	13.177	159.767	4.95e-07
HT	48	Actinidia25020	1.53453	12.9016	9.99723	0.0129778
HY	48	Actinidia25020	3.02571	13.4504	204.75	1.46e-07
HT	96	Actinidia25020	1.21356	12.7133	6.05227	0.0363031
HY	96	Actinidia25020	2.38147	12.9628	24.3089	0.000505717
HT	96	Actinidia25862	0.615664	14.858	5.27563	0.0474089
HY	24	Actinidia26187	-0.930184	13.0447	22.4284	0.0247292
HY	48	Actinidia26187	-1.24308	12.9587	61.3167	0.00463434
HY	96	Actinidia26187	-1.33618	12.9613	39.2657	0.00318712
HY	96	Actinidia26189	-0.764652	13.5521	23.6133	0.0279185
HY	96	Actinidia27141	2.11993	12.0009	25.7553	0.0111449
HT	12	Actinidia28434	0.850345	13.5233	18.6516	0.0389886
HY	24	Actinidia28434	0.952865	13.0524	20.0991	0.0313513
HY	48	Actinidia28434	1.01846	13.091	47.9217	0.0207589
HY	96	Actinidia28434	1.0606	13.1144	32.7358	0.0165637
HT	12	Actinidia29423	-1.2161	14.5825	28.3248	0.000356022
HT	24	Actinidia29423	-1.32182	14.423	22.4003	0.000901504
HY	24	Actinidia29423	-1.11844	15.1776	31.9889	0.000311502
HT	48	Actinidia29423	-0.650832	14.6581	15.9099	0.00516311
HY	48	Actinidia29423	-1.35537	15.1051	34.7646	0.000217284
HY	24	Actinidia32089	-1.00602	13.044	23.9264	0.0153342
HY	48	Actinidia32089	-1.42466	12.9329	57.4814	0.00145186
HT	96	Actinidia32678	-0.843754	13.3183	6.43973	0.0322538
HT	12	Actinidia34976	-1.57009	12.3248	31.0059	0.0471878
HT	96	Actinidia35252	1.3117	14.1014	7.21459	0.0250896
HT	96	Actinidia35523	1.40757	12.3086	33.8589	0.0390264
HT	24	Actinidia36281	-1.9365	11.6669	33.8092	0.0405662
HT	24	Actinidia37949	-3.45722	11.2167	6.20565	0.0390351
HT	96	Actinidia37949	-3.34686	11.2154	6.99126	0.0268677
HT	24	Actinidia38240	-2.21882	11.9759	6.76182	0.027361
HT	48	Actinidia38240	-2.18123	11.9414	6.29504	0.035806

## Sheet: S10
Table S10: Detailed information of identified RNA editing sites in chloroplast of kiwifruit
Chr	Strand	Name	Genome_pos	Gene_pos	AA_pos	Phase	Ref->Alt	RefCodon->AltCodon	RefAA->AltAA	AltRatio	Depth	Pvalue(fisher)	Function
KP297245	-	matK	2405	454	152	1	C->T	CAC->TAC	H->Y	0.8	145	9.69647e-54	maturase
KP297245	-	matK	2149	710	237	2	C->T	TCT->TTT	S->F	0.185	200	1.16102e-12	maturase
KP297245	-	matK	1616	1243	415	1	C->T	CAT->TAT	H->Y	0.69863	219	1.99197e-65	maturase
KP297245	-	atpA	10945	791	264	2	C->T	CCC->CTC	P->L	0.983137	593	0	ATP synthase CF1 subunit alpha
KP297245	-	atpF	12988	92	31	2	C->T	CCA->CTA	P->L	0.928731	898	0	ATP synthase CF0 subunit I
KP297245	-	atpI	15584	29	10	2	C->T	ACA->ATA	T->I	0.264286	140	4.67265e-13	ATP synthase CF0 subunit IV
KP297245	-	rps2	16402	134	45	2	C->T	ACA->ATA	T->I	1	83	1.72898e-49	ribosomal protein S2
KP297245	-	rps2	16288	248	83	2	C->T	TCA->TTA	S->L	0.935252	139	3.15504e-69	ribosomal protein S2
KP297245	-	rpoC2	18040	2843	948	2	C->T	TCT->TTT	S->F	0.943878	196	1.40717e-99	RNA polymerase b'-subunit
KP297245	-	rpoC2	17161	3722	1241	2	C->T	TCA->TTA	S->L	0.953608	194	5.28084e-101	RNA polymerase b'-subunit
KP297245	-	rpoC1	23808	62	21	2	C->T	TCA->TTA	S->L	0.884146	164	1.25817e-72	RNA polymerase b'-subunit
KP297245	-	rpoB	26750	338	113	2	C->T	TCT->TTT	S->F	0.939227	181	6.21261e-91	RNA polymerase b-subunit
KP297245	-	rpoB	26615	473	158	2	C->T	TCA->TTA	S->L	0.944056	143	9.47197e-73	RNA polymerase b-subunit
KP297245	-	rpoB	26537	551	184	2	C->T	TCA->TTA	S->L	0.934307	137	4.41874e-68	RNA polymerase b-subunit
KP297245	-	rpoB	26522	566	189	2	C->T	TCG->TTG	S->L	0.918239	159	4.87266e-76	RNA polymerase b-subunit
KP297245	-	rpoB	25088	2000	667	2	C->T	TCT->TTT	S->F	0.982456	114	2.92948e-64	RNA polymerase b-subunit
KP297245	+	psbZ	36580	50	17	2	C->T	TCA->TTA	S->L	0.369318	176	3.6742e-23	photosystem II protein Z
KP297245	-	rps14	37757	80	27	2	C->T	TCA->TTA	S->L	0.929047	451	1.13987e-220	ribosomal protein S14
KP297245	-	rps14	37688	149	50	2	C->T	CCA->CTA	P->L	0.946381	373	1.79638e-190	ribosomal protein S14
KP297245	-	ndhK	51074	81	27	3	C->T	TTC->TTT	F->F	0.96875	96	4.34509e-52	NADH-plastoquinone oxidoreductase subunit K
KP297245	-	ndhC	51357	40	14	1	C->T	CTA->TTA	L->L	0.466667	150	2.0237e-26	NADH-plastoquinone oxidoreductase subunit 3
KP297245	-	ndhC	51074	323	108	2	C->T	TCA->TTA	S->L	0.96875	96	4.34509e-52	NADH-plastoquinone oxidoreductase subunit 3
KP297245	+	psaI	60762	80	27	2	C->T	TCT->TTT	S->F	0.769231	52	2.07459e-18	photosystem I reaction center subunit VIII
KP297245	+	psaI	60767	85	29	1	C->T	CAT->TAT	H->Y	0.5	52	2.1991e-10	photosystem I reaction center subunit VIII
KP297245	+	cemA	62574	180	60	3	C->T	TTC->TTT	F->F	0.339806	103	8.8491e-13	envelope membrane protein
KP297245	-	psbF	65667	77	26	2	C->T	TCT->TTT	S->F	0.716312	141	2.55502e-43	photosystem II cytochrome b559 beta subunit
KP297245	-	psbE	65791	214	72	1	C->T	CCT->TCT	P->S	0.828767	146	1.83426e-57	photosystem II cytochrome b559 alpha subunit
KP297245	+	petL	67299	5	2	2	C->T	CCT->CTT	P->L	0.814815	108	2.09531e-41	cytochrome b6-f complex subunit 6
KP297245	+	rps18	69799	257	86	2	C->T	TCG->TTG	S->L	0.700893	224	3.13988e-67	ribosomal protein S18
KP297245	+	rps12	144885	221	74	2	C->T	TCA->TTA	S->L	0.976923	260	3.8723e-144	ribosomal protein S12
KP297245	+	petB	77498	15	5	3	C->T	GTC->GTT	V->V	0.232472	542	3.10319e-42	cytochrome b6
KP297245	+	petB	78097	614	205	2	C->T	CCA->CTA	P->L	0.975945	582	1.19563886293582e-321	cytochrome b6
KP297245	-	rpoA	80640	200	67	2	C->T	TCT->TTT	S->F	0.822581	124	3.03172e-48	RNA polymerase a-subunit
KP297245	-	rps8	82298	182	61	2	C->T	TCA->TTA	S->L	0.954717	265	2.7478e-138	ribosomal protein S8
KP297245	-	rpl23	88013	89	30	2	C->T	TCA->TTA	S->L	0.891566	83	1.50206e-37	ribosomal protein L23
KP297245	-	ndhB	99099	149	50	2	C->T	TCA->TTA	S->L	0.898305	59	3.39122e-27	NADH-plastoquinone oxidoreductase subunit 2
KP297245	-	ndhB	98781	467	156	2	C->T	CCA->CTA	P->L	0.873016	63	1.76292e-27	NADH-plastoquinone oxidoreductase subunit 2
KP297245	-	ndhB	98662	586	196	1	C->T	CAT->TAT	H->Y	0.541667	48	1.33406e-10	NADH-plastoquinone oxidoreductase subunit 2
KP297245	-	ndhB	98637	611	204	2	C->T	TCA->TTA	S->L	0.888889	54	2.01401e-24	NADH-plastoquinone oxidoreductase subunit 2
KP297245	-	ndhB	98502	746	249	2	C->T	TCT->TTT	S->F	0.865854	82	4.19074e-35	NADH-plastoquinone oxidoreductase subunit 2
KP297245	-	ndhB	97739	830	277	2	C->T	TCA->TTA	S->L	0.880952	42	9.13651e-19	NADH-plastoquinone oxidoreductase subunit 2
KP297245	-	ndhB	97088	1481	494	2	C->T	CCA->CTA	P->L	0.836364	55	2.79523e-22	NADH-plastoquinone oxidoreductase subunit 2
KP297245	-	ndhF	114741	290	97	2	C->T	TCA->TTA	S->L	0.357143	28	0.000368554	NADH-plastoquinone oxidoreductase subunit 5
KP297245	+	ccsA	117705	790	264	1	C->T	CGA->TGA	R->*	0.112676	71	0.00317179	heme attachment to plastid cytochrome c
KP297245	+	ccsA	117798	883	295	1	T->A	TTA->ATA	L->I	0.3125	48	8.35728e-06	heme attachment to plastid cytochrome c
KP297245	-	ndhD	119593	2	1	2	C->T	ACG->ATG	T->M	0.492537	67	5.84271e-13	NADH-plastoquinone oxidoreductase subunit 4
KP297245	-	ndhD	119212	383	128	2	C->T	TCA->TTA	S->L	0.846154	78	4.7014e-32	NADH-plastoquinone oxidoreductase subunit 4
KP297245	-	ndhD	118717	878	293	2	C->T	TCA->TTA	S->L	0.936508	63	1.27007e-31	NADH-plastoquinone oxidoreductase subunit 4
KP297245	-	ndhD	118708	887	296	2	C->T	CCT->CTT	P->L	0.955224	67	3.65349e-35	NADH-plastoquinone oxidoreductase subunit 4
KP297245	-	ndhD	118285	1310	437	2	C->T	TCA->TTA	S->L	0.927273	55	4.61929e-27	NADH-plastoquinone oxidoreductase subunit 4
KP297245	-	ndhD	118125	1470	490	3	C->T	GTC->GTT	V->V	0.159091	44	0.00603632	NADH-plastoquinone oxidoreductase subunit 4
KP297245	-	ndhA	124084	341	114	2	C->T	TCA->TTA	S->L	0.867925	106	1.85813e-45	NADH-plastoquinone oxidoreductase subunit 1
KP297245	-	ndhA	122774	566	189	2	C->T	TCA->TTA	S->L	0.208333	168	4.02724e-12	NADH-plastoquinone oxidoreductase subunit 1
KP297245	-	ndhH	125103	505	169	1	C->T	CAT->TAT	H->Y	0.9375	128	4.07955e-64	NADH-plastoquinone oxidoreductase subunit 7
KP297245	+	ndhB	146539	149	50	2	C->T	TCA->TTA	S->L	0.9	30	4.61338e-14	NADH-plastoquinone oxidoreductase subunit 2
KP297245	+	ndhB	146857	467	156	2	C->T	CCA->CTA	P->L	0.846154	39	2.99264e-16	NADH-plastoquinone oxidoreductase subunit 2
KP297245	+	ndhB	146976	586	196	1	C->T	CAT->TAT	H->Y	0.56	50	1.77542e-11	NADH-plastoquinone oxidoreductase subunit 2
KP297245	+	ndhB	147001	611	204	2	C->T	TCA->TTA	S->L	0.785714	42	1.81208e-15	NADH-plastoquinone oxidoreductase subunit 2
KP297245	+	ndhB	147136	746	249	2	C->T	TCT->TTT	S->F	0.944444	90	1.27325e-45	NADH-plastoquinone oxidoreductase subunit 2
KP297245	+	ndhB	147899	830	277	2	C->T	TCA->TTA	S->L	0.945205	73	2.30137e-37	NADH-plastoquinone oxidoreductase subunit 2
KP297245	+	ndhB	148550	1481	494	2	C->T	CCA->CTA	P->L	0.866667	30	3.92138e-13	NADH-plastoquinone oxidoreductase subunit 2
